# Supplementary material for: Haemophilus influenzae tryptophan biosynthesis is required for lung infection
Source: Front Cell Infect Microbiol. 2026 Jul 10;16:1787089. doi: 10.3389/fcimb.2026.1787089 (PMC13395689; doi:10.3389/fcimb.2026.1787089)
Supplement: Supplementary file 1 [file DataSheet1.xlsx]

## Sheet: Hoja1
>CP095960.1	310404	317450	Haemophilus influenzae strain P650	-7046	1		tnaCAB	positive	205	63.0769
>CP095971.1	310140	317186	Haemophilus influenzae strain P595	-7046	2			negative	120	36.9231
>NC_016809.1	851835	858881	Haemophilus influenzae 10810, complete sequence	-7046	3					100
>NZ_CP031685.1	310408	317454	Haemophilus influenzae strain P650-8603 chromosome, complete genome	-7046	4
>NZ_CP031692.1	310428	317474	Haemophilus influenzae strain P595-8370 chromosome, complete genome	-7046	5
>NZ_CP148001.1	305774	312820	Haemophilus influenzae strain AR2632 chromosome, complete genome	-7046	6
>NZ_CP148002.1	305780	312826	Haemophilus influenzae strain AR2427 chromosome, complete genome	-7046	7
>NZ_LR134168.1	305022	312068	Haemophilus influenzae strain NCTC11394 chromosome 1, complete sequence	-7046	8
>CP095926.1	237869	244914	Haemophilus influenzae strain Str11 chromosome, complete genome	-7045	9
>CP095941.1	252271	259316	Haemophilus influenzae strain C2561 chromosome, complete genome	-7045	10
>CP095952.1	327652	334697	Haemophilus influenzae strain P679	-7045	11
>CP095953.1	327362	334407	Haemophilus influenzae strain P676	-7045	12
>NC_007146.2	780592	787637	Haemophilus influenzae 86-028NP, complete sequence	-7045	13
>NC_022356.1	385957	393002	Haemophilus influenzae KR494, complete sequence	-7045	14
>NZ_AP018771.1	308863	315908	Haemophilus influenzae strain CHBN-II-8 isolate 10H27 chromosome, complete genome	-7045	15
>NZ_CP007471.1	278458	285503	Haemophilus influenzae strain C486 chromosome, complete genome	-7045	16
>NZ_CP007472.1	1004243	1011288	Haemophilus influenzae strain 723 chromosome, complete genome	-7045	17
>NZ_CP031237.1	1657483	1664528	Haemophilus influenzae strain M12125 chromosome, complete genome	-7045	18
>NZ_CP031678.1	327652	334697	Haemophilus influenzae strain P679-2791 chromosome, complete genome	-7045	19
>NZ_CP031679.1	327651	334696	Haemophilus influenzae strain P676-2514 chromosome, complete genome	-7045	20
>NZ_CP044497.1	334309	341354	Haemophilus influenzae strain PittGG chromosome, complete genome	-7045	21
>NZ_CP085949.1	1348727	1355772	Haemophilus influenzae strain FDAARGOS_1562 chromosome, complete genome	-7045	22
>NZ_CP089172.1	237803	244848	Haemophilus influenzae strain mpi1547 chromosome, complete genome	-7045	23
>NZ_CP089178.1	368665	375710	Haemophilus influenzae strain mpi1341 chromosome, complete genome	-7045	24
>NZ_CP089184.1	328062	335107	Haemophilus influenzae strain mpi1157 chromosome, complete genome	-7045	25
>NZ_CP089193.1	338464	345509	Haemophilus influenzae strain mpi971 chromosome, complete genome	-7045	26
>NZ_CP089196.1	377575	384620	Haemophilus influenzae strain mpi664 chromosome, complete genome	-7045	27
>NZ_CP135748.1	718428	725473	Haemophilus influenzae strain 84P56H1 chromosome, complete genome	-7045	28
>NZ_CP135750.1	718427	725472	Haemophilus influenzae strain 84P48H1 chromosome, complete genome	-7045	29
>NZ_CP135766.1	771729	778774	Haemophilus influenzae strain 73P39H1 chromosome, complete genome	-7045	30
>NZ_CP135767.1	771760	778805	Haemophilus influenzae strain 73P2H1 chromosome, complete genome	-7045	31
>NZ_CP167879.1	348252	355297	Haemophilus influenzae strain NTHi52 chromosome, complete genome	-7045	32
>NZ_LR590465.1	230670	237715	Haemophilus influenzae strain NCTC8468 chromosome 1	-7045	33
>NZ_LS483392.1	287207	294252	Haemophilus influenzae strain NCTC11931 chromosome 1, complete sequence	-7045	34
>NZ_OV040584.1	328035	335080	Haemophilus influenzae isolate KR271 chromosome 1, complete sequence	-7045	35
>CP167882.1	1053585	1060629	Haemophilus influenzae strain NTHi16 chromosome, complete genome	-7044	36
>NZ_AP018767.1	330896	337940	Haemophilus influenzae strain CHBN-II-4 isolate 13H33 chromosome, complete genome	-7044	37
>NZ_CP135848.1	726702	733746	Haemophilus influenzae strain 14P8H4 chromosome, complete genome	-7044	38
>CP095936.1	301254	308297	Haemophilus influenzae strain C1745 chromosome, complete genome	-7043	39
>CP095946.1	288034	295077	Haemophilus influenzae strain R465 chromosome, complete genome	-7043	40
>CP095954.1	291947	298990	Haemophilus influenzae strain P672	-7043	41
>CP095955.1	362969	370012	Haemophilus influenzae strain P669	-7043	42
>CP095957.1	334178	341221	Haemophilus influenzae strain P662	-7043	43
>CP095961.1	334976	342019	Haemophilus influenzae strain P642	-7043	44
>CP095962.1	334688	341731	Haemophilus influenzae strain P641	-7043	45
>CP095967.1	286857	293900	Haemophilus influenzae strain P621	-7043	46
>CP095969.1	287166	294209	Haemophilus influenzae strain P615	-7043	47
>CP096001.1	305613	312656	Haemophilus influenzae strain PittBB chromosome, complete genome	-7043	48
>NZ_AP018764.1	363085	370128	Haemophilus influenzae strain CHBN-II-1 isolate 13H34 chromosome, complete genome	-7043	49
>NZ_AP018765.1	363040	370083	Haemophilus influenzae strain CHBN-II-2 isolate 12H49 chromosome, complete genome	-7043	50
>NZ_AP018766.1	335397	342440	Haemophilus influenzae strain CHBN-II-3 isolate 13H41 chromosome, complete genome	-7043	51
>NZ_AP018769.1	323771	330814	Haemophilus influenzae strain CHBN-II-6 isolate 12H01 chromosome, complete genome	-7043	52
>NZ_AP018770.1	335503	342546	Haemophilus influenzae strain CHBN-II-7 isolate 13H35 chromosome, complete genome	-7043	53
>NZ_AP018783.1	375024	382067	Haemophilus influenzae strain CHBN-V-3 isolate 15H03 chromosome, complete genome	-7043	54
>NZ_CP007805.1	631078	638121	Haemophilus influenzae CGSHiCZ412602 chromosome, complete genome	-7043	55
>NZ_CP020008.1	766177	773220	Haemophilus influenzae strain 5P28H1 chromosome, complete genome	-7043	56
>NZ_CP020009.1	766111	773154	Haemophilus influenzae strain 5P54H1 chromosome, complete genome	-7043	57
>NZ_CP031241.1	1479180	1486223	Haemophilus influenzae strain M17648 chromosome, complete genome	-7043	58
>NZ_CP031242.1	1058314	1065357	Haemophilus influenzae strain M21460 chromosome, complete genome	-7043	59
>NZ_CP031680.1	292227	299270	Haemophilus influenzae strain P672-7661 chromosome, complete genome	-7043	60
>NZ_CP031681.1	362969	370012	Haemophilus influenzae strain P669-6977 chromosome, complete genome	-7043	61
>NZ_CP031683.1	334174	341217	Haemophilus influenzae strain P662-7189 chromosome, complete genome	-7043	62
>NZ_CP031686.1	334976	342019	Haemophilus influenzae strain P642-4396 chromosome, complete genome	-7043	63
>NZ_CP031687.1	334976	342019	Haemophilus influenzae strain P641-4342 chromosome, complete genome	-7043	64
>NZ_CP031689.1	287149	294192	Haemophilus influenzae strain P621-7028 chromosome, complete genome	-7043	65
>NZ_CP031691.1	287166	294209	Haemophilus influenzae strain P615-8618 chromosome, complete genome	-7043	66
>NZ_CP089176.1	363638	370681	Haemophilus influenzae strain mpi1430 chromosome, complete genome	-7043	67
>NZ_CP089183.1	303078	310121	Haemophilus influenzae strain mpi1198 chromosome, complete genome	-7043	68
>NZ_CP089185.1	326851	333894	Haemophilus influenzae strain mpi1153 chromosome, complete genome	-7043	69
>NZ_CP089186.1	287002	294045	Haemophilus influenzae strain mpi1145 chromosome, complete genome	-7043	70
>NZ_CP089188.1	372484	379527	Haemophilus influenzae strain mpi1126 chromosome, complete genome	-7043	71
>NZ_CP089192.1	1063616	1070659	Haemophilus influenzae strain mpi989 chromosome, complete genome	-7043	72
>NZ_CP089195.1	244468	251511	Haemophilus influenzae strain mpi668 chromosome, complete genome	-7043	73
>NZ_CP131718.1	363453	370496	Haemophilus influenzae strain 2016S11-301 chromosome, complete genome	-7043	74
>NZ_CP131725.1	302133	309176	Haemophilus influenzae strain 2018S05-172 chromosome, complete genome	-7043	75
>NZ_CP135729.1	815552	822595	Haemophilus influenzae strain 99P50H1 chromosome, complete genome	-7043	76
>NZ_CP135730.1	717295	724338	Haemophilus influenzae strain 99P41H1 chromosome, complete genome	-7043	77
>NZ_CP135737.1	766295	773338	Haemophilus influenzae strain 94P20H1 chromosome, complete genome	-7043	78
>NZ_CP135738.1	766256	773299	Haemophilus influenzae strain 94P17H1 chromosome, complete genome	-7043	79
>NZ_CP135744.1	773884	780927	Haemophilus influenzae strain 87P138H1 chromosome, complete genome	-7043	80
>NZ_CP135745.1	773904	780947	Haemophilus influenzae strain 87P128H2 chromosome, complete genome	-7043	81
>NZ_CP135768.1	771634	778677	Haemophilus influenzae strain 72P14H1 chromosome, complete genome	-7043	82
>NZ_CP135769.1	733046	740089	Haemophilus influenzae strain 72P12H1 chromosome, complete genome	-7043	83
>NZ_CP135776.1	870542	877585	Haemophilus influenzae strain 69P7H1 chromosome, complete genome	-7043	84
>NZ_CP135777.1	870574	877617	Haemophilus influenzae strain 69P2H1 chromosome, complete genome	-7043	85
>NZ_CP135784.1	766551	773594	Haemophilus influenzae strain 5P1H1 chromosome, complete genome	-7043	86
>NZ_CP135808.1	823153	830196	Haemophilus influenzae strain 46P27H1 chromosome, complete genome	-7043	87
>NZ_CP135809.1	815491	822534	Haemophilus influenzae strain 45P11H1 chromosome, complete genome	-7043	88
>NZ_CP135811.1	778638	785681	Haemophilus influenzae strain 44P204H1 chromosome, complete genome	-7043	89
>NZ_CP135812.1	778683	785726	Haemophilus influenzae strain 44P197H1 chromosome, complete genome	-7043	90
>NZ_CP135819.1	771589	778632	Haemophilus influenzae strain 39P20H1 chromosome, complete genome	-7043	91
>NZ_CP135822.1	771258	778301	Haemophilus influenzae strain 37P6H2 chromosome, complete genome	-7043	92
>NZ_CP135823.1	771252	778295	Haemophilus influenzae strain 37P4H1 chromosome, complete genome	-7043	93
>NZ_CP135826.1	789435	796478	Haemophilus influenzae strain 33P125H1 chromosome, complete genome	-7043	94
>NZ_CP135827.1	789430	796473	Haemophilus influenzae strain 33P110H3 chromosome, complete genome	-7043	95
>NZ_CP135830.1	723283	730326	Haemophilus influenzae strain 27P39H1 chromosome, complete genome	-7043	96
>NZ_CP135831.1	723274	730317	Haemophilus influenzae strain 27P38H1 chromosome, complete genome	-7043	97
>NZ_CP135836.1	721139	728182	Haemophilus influenzae strain 24P17H1 chromosome, complete genome	-7043	98
>NZ_CP135840.1	824516	831559	Haemophilus influenzae strain 19P94H1 chromosome, complete genome	-7043	99
>NZ_CP135843.1	824551	831594	Haemophilus influenzae strain 19P49H1 chromosome, complete genome	-7043	100
>NZ_CP135844.1	720582	727625	Haemophilus influenzae strain 19P173H1 chromosome, complete genome	-7043	101
>NZ_CP135845.1	720584	727627	Haemophilus influenzae strain 19P172H1 chromosome, complete genome	-7043	102
>NZ_CP135849.1	717382	724425	Haemophilus influenzae strain 14P46H1 chromosome, complete genome	-7043	103
>NZ_CP135850.1	679343	686386	Haemophilus influenzae strain 14P41H1 chromosome, complete genome	-7043	104
>NZ_CP135914.1	823281	830324	Haemophilus influenzae strain 46P30H6 chromosome, complete genome	-7043	105
>NZ_CP144280.1	1913830	1920873	Haemophilus influenzae strain P3_EMO chromosome, complete genome	-7043	106
>NZ_LS483438.1	335644	342687	Haemophilus influenzae strain NCTC12975 chromosome 1, complete sequence	-7043	107
>NZ_LS483486.1	336004	343047	Haemophilus influenzae strain NCTC12194 chromosome 1, complete sequence	-7043	108
>CP095925.1	331686	338728	Haemophilus influenzae 2019 chromosome, complete genome	-7042	109
>CP095928.1	320091	327133	Haemophilus influenzae strain C2678 chromosome, complete genome	-7042	110
>CP095932.1	301255	308297	Haemophilus influenzae strain C2565 chromosome, complete genome	-7042	111
>CP095933.1	301274	308316	Haemophilus influenzae strain C2406 chromosome, complete genome	-7042	112
>CP095934.1	301581	308623	Haemophilus influenzae strain C2372 chromosome, complete genome	-7042	113
>CP095935.1	301274	308316	Haemophilus influenzae strain C2340 chromosome, complete genome	-7042	114
>CP096002.1	311335	318377	Haemophilus influenzae strain PittAA chromosome, complete genome	-7042	115
>CP096003.1	369015	376057	Haemophilus influenzae strain 2.54A chromosome, complete genome	-7042	116
>CP096004.1	369011	376053	Haemophilus influenzae strain 2.53C chromosome, complete genome	-7042	117
>CP096005.1	368881	375923	Haemophilus influenzae strain 2.21Q chromosome, complete genome	-7042	118
>CP096006.1	369169	376211	Haemophilus influenzae strain 2.14.4A chromosome, complete genome	-7042	119
>CP096008.1	369155	376197	Haemophilus influenzae strain 2.14.2F chromosome, complete genome	-7042	120
>CP096009.1	369019	376061	Haemophilus influenzae strain 2.13.4K chromosome, complete genome	-7042	121
>CP096011.1	369163	376205	Haemophilus influenzae strain 2.13.3C chromosome, complete genome	-7042	122
>CP096012.1	369169	376211	Haemophilus influenzae strain 2.13.1U chromosome, complete genome	-7042	123
>CP096013.1	369169	376211	Haemophilus influenzae strain 2.12.3L chromosome, complete genome	-7042	124
>CP096014.1	369167	376209	Haemophilus influenzae strain 2.12.1A chromosome, complete genome	-7042	125
>CP121103.1	1698559	1705601	Haemophilus influenzae strain NRCH180079 chromosome, complete genome	-7042	126
>CP121104.1	1659216	1666258	Haemophilus influenzae strain NRCH180136 chromosome, complete genome	-7042	127
>CP121105.1	1659222	1666264	Haemophilus influenzae strain NRCH190002 chromosome, complete genome	-7042	128
>NC_009567.1	1244567	1251609	Haemophilus influenzae PittGG, complete genome	-7042	129
>NC_017451.1	1799016	1806058	Haemophilus influenzae R2866, complete sequence	-7042	130
>NZ_AP018768.1	328152	335194	Haemophilus influenzae strain CHBN-II-5 isolate 13H40 chromosome, complete genome	-7042	131
>NZ_AP018781.1	345458	352500	Haemophilus influenzae strain CHBN-V-1 isolate 13H43 chromosome, complete genome	-7042	132
>NZ_AP018782.1	341375	348417	Haemophilus influenzae strain CHBN-V-2 isolate 13H37 chromosome, complete genome	-7042	133
>NZ_AP022846.1	333131	340173	Haemophilus influenzae strain TAMBA230 chromosome, complete genome	-7042	134
>NZ_AP022867.1	314716	321758	Haemophilus influenzae strain 2018-Y40 chromosome, complete genome	-7042	135
>NZ_AP024414.1	333017	340059	Haemophilus influenzae strain TA8730 chromosome, complete genome	-7042	136
>NZ_CP008740.1	828324	835366	Haemophilus influenzae 2019 chromosome, complete genome	-7042	137
>NZ_CP031254.1	534445	541487	Haemophilus influenzae strain M25588 chromosome, complete genome	-7042	138
>NZ_CP082856.1	960853	967895	Haemophilus influenzae strain FDAARGOS_1479 chromosome, complete genome	-7042	139
>NZ_CP085951.1	573578	580620	Haemophilus influenzae strain FDAARGOS_1561 chromosome, complete genome	-7042	140
>NZ_CP089174.1	311287	318329	Haemophilus influenzae strain mpi1481 chromosome, complete genome	-7042	141
>NZ_CP089180.1	319369	326411	Haemophilus influenzae strain mpi1333 chromosome, complete genome	-7042	142
>NZ_CP089189.1	311317	318359	Haemophilus influenzae strain mpi1117 chromosome, complete genome	-7042	143
>NZ_CP089194.1	341302	348344	Haemophilus influenzae strain mpi779 chromosome, complete genome	-7042	144
>NZ_CP089199.1	256263	263305	Haemophilus influenzae strain mpi543 chromosome, complete genome	-7042	145
>NZ_CP131716.1	369368	376410	Haemophilus influenzae strain 2016C10-304 chromosome, complete genome	-7042	146
>NZ_CP131719.1	369483	376525	Haemophilus influenzae strain 2016S09-327 chromosome, complete genome	-7042	147
>NZ_CP131723.1	369220	376262	Haemophilus influenzae strain 2018C08-260 chromosome, complete genome	-7042	148
>NZ_CP131724.1	369524	376566	Haemophilus influenzae strain 2018N05-309 chromosome, complete genome	-7042	149
>NZ_CP131726.1	304832	311874	Haemophilus influenzae strain 2018C04-262 chromosome, complete genome	-7042	150
>NZ_CP135740.1	849976	857018	Haemophilus influenzae strain 91P4H1 chromosome, complete genome	-7042	151
>NZ_CP135741.1	849980	857022	Haemophilus influenzae strain 91P3H3 chromosome, complete genome	-7042	152
>NZ_CP135742.1	782206	789248	Haemophilus influenzae strain 91P114H1 chromosome, complete genome	-7042	153
>NZ_CP135743.1	782235	789277	Haemophilus influenzae strain 91P109H1 chromosome, complete genome	-7042	154
>NZ_CP135746.1	852351	859393	Haemophilus influenzae strain 84P7H1 chromosome, complete genome	-7042	155
>NZ_CP135751.1	873259	880301	Haemophilus influenzae strain 84P36H1 chromosome, complete genome	-7042	156
>NZ_CP135759.1	779889	786931	Haemophilus influenzae strain 84P15H1 chromosome, complete genome	-7042	157
>NZ_CP135760.1	779883	786925	Haemophilus influenzae strain 84P13H1 chromosome, complete genome	-7042	158
>NZ_CP135762.1	796006	803048	Haemophilus influenzae strain 74P23H1 chromosome, complete genome	-7042	159
>NZ_CP135763.1	780851	787893	Haemophilus influenzae strain 74P1H1 chromosome, complete genome	-7042	160
>NZ_CP135764.1	796003	803045	Haemophilus influenzae strain 74P16H1 chromosome, complete genome	-7042	161
>NZ_CP135765.1	780869	787911	Haemophilus influenzae strain 74P15H1 chromosome, complete genome	-7042	162
>NZ_CP135774.1	844432	851474	Haemophilus influenzae strain 6P5H chromosome, complete genome	-7042	163
>NZ_CP135775.1	844439	851481	Haemophilus influenzae strain 6P22H1 chromosome, complete genome	-7042	164
>NZ_CP135778.1	831474	838516	Haemophilus influenzae strain 67P50H1 chromosome, complete genome	-7042	165
>NZ_CP135907.1	779876	786918	Haemophilus influenzae strain 84P12H1 chromosome, complete genome	-7042	166
>NZ_CP135912.1	867588	874630	Haemophilus influenzae strain 56P34H1 chromosome, complete genome	-7042	167
>NZ_CP172082.1	1581738	1588780	Haemophilus influenzae strain GA54827 chromosome, complete genome	-7042	168
>NZ_CP172084.1	1573730	1580772	Haemophilus influenzae strain GA81666 chromosome, complete genome	-7042	169
>NZ_LR134171.1	18043	25085	Haemophilus influenzae strain NCTC12699 chromosome 1, complete sequence	-7042	170
>NZ_LS483411.1	234519	241561	Haemophilus influenzae strain NCTC11426 chromosome 1, complete sequence	-7042	171
>NZ_LS483480.1	305137	312179	Haemophilus influenzae strain NCTC13377 chromosome 1, complete sequence	-7042	172
>NZ_OV040719.1	316115	323157	Haemophilus influenzae strain 3655 isolate 3655 chromosome 1, complete sequence	-7042	173
>CP095938.1	252274	259315	Haemophilus influenzae strain C2696 chromosome, complete genome	-7041	174
>CP095940.1	251979	259020	Haemophilus influenzae strain C2562 chromosome, complete genome	-7041	175
>NZ_CP017811.1	1105343	1112384	Haemophilus influenzae strain NML-Hla-1 chromosome, complete genome	-7041	176
>NZ_CP089168.1	315259	322300	Haemophilus influenzae strain mpi1763 chromosome, complete genome	-7041	177
>NZ_CP131717.1	319014	326055	Haemophilus influenzae strain 2016N21-284 chromosome, complete genome	-7041	178
>NZ_CP131722.1	350750	357791	Haemophilus influenzae strain 2018C09-260 chromosome, complete genome	-7041	179
>NZ_LR134490.1	354897	361938	Haemophilus influenzae strain NCTC11873 chromosome 1, complete sequence	-7041	180
>NZ_CP029621.1	910376	917416	Haemophilus influenzae strain 84P36H1 chromosome, complete genome	-7040	181
>CP095964.1	326916	333955	Haemophilus influenzae strain P636	-7039	182
>CP095968.1	326551	333590	Haemophilus influenzae strain P617	-7039	183
>NZ_CP009610.1	327327	334366	Haemophilus influenzae strain Hi375 chromosome, complete genome	-7039	184
>NZ_CP031688.1	326916	333955	Haemophilus influenzae strain P636-8296 chromosome, complete genome	-7039	185
>NZ_CP031690.1	326838	333877	Haemophilus influenzae strain P617-9224 chromosome, complete genome	-7039	186
>NZ_CP085952.1	748104	755143	Haemophilus influenzae strain FDAARGOS_1560 chromosome, complete genome	-7039	187
>NZ_CP089198.1	326831	333870	Haemophilus influenzae strain mpi547 chromosome, complete genome	-7039	188
>NZ_CP131720.1	326885	333924	Haemophilus influenzae strain 2016N07-308 chromosome, complete genome	-7039	189
>NZ_CP135731.1	857462	864501	Haemophilus influenzae strain 96P6H3 chromosome, complete genome	-7039	190
>NZ_CP135734.1	857428	864467	Haemophilus influenzae strain 96P15H1 chromosome, complete genome	-7039	191
>NZ_CP135825.1	755120	762159	Haemophilus influenzae strain 33P19H1 chromosome, complete genome	-7039	192
>NZ_CP135846.1	767457	774496	Haemophilus influenzae strain 18P17H2 chromosome, complete genome	-7039	193
>NZ_CP135847.1	767474	774513	Haemophilus influenzae strain 18P16H1 chromosome, complete genome	-7039	194
>NZ_CP148890.1	327318	334357	Haemophilus influenzae isolate NTHi375 delta nagB#10 chromosome, complete genome	-7039	195
>NZ_CP148891.1	327322	334361	Haemophilus influenzae isolate NTHi375 delta nagB#9 chromosome, complete genome	-7039	196
>NZ_CP148892.1	327317	334356	Haemophilus influenzae isolate NTHi375 delta nagB#8 chromosome, complete genome	-7039	197
>NZ_LN831035.1	327527	334566	Haemophilus influenzae strain NCTC8143 chromosome 1, complete sequence	-7039	198
>CP095943.1	336516	343554	Haemophilus influenzae strain C1791 chromosome, complete genome	-7038	199
>NZ_CP031250.1	402007	409045	Haemophilus influenzae strain M21384 chromosome, complete genome	-7038	200
>NZ_CP089190.1	246764	253802	Haemophilus influenzae strain mpi993 chromosome, complete genome	-7038	201
>CP095963.1	310790	317827	Haemophilus influenzae strain P638	-7037	202
>NZ_CP063127.1	1367375	1374411	Haemophilus influenzae strain M1C112_1 chromosome, complete genome	-7036	203
>NZ_CP135851.1	720999	728028	Haemophilus influenzae strain 14P35H1 chromosome, complete genome	-7029	204
>NZ_CP135852.1	720990	728019	Haemophilus influenzae strain 14P33H2 chromosome, complete genome	-7029	205
>CP095927.1	312307	315014	Haemophilus influenzae strain N187 chromosome, complete genome	-2707		1
>CP095927.1	314970	316244	Haemophilus influenzae strain N187 chromosome, complete genome	-1274
>CP095929.1	822383	826658	Haemophilus influenzae strain C2677 chromosome, complete genome	-4275		2
>CP095929.1	826658	828105	Haemophilus influenzae strain C2677 chromosome, complete genome	-1447
>CP095931.1	822386	826662	Haemophilus influenzae strain C2621 chromosome, complete genome	-4276		3
>CP095931.1	826662	828109	Haemophilus influenzae strain C2621 chromosome, complete genome	-1447
>CP095944.1	314708	317416	Haemophilus influenzae strain C1790 chromosome, complete genome	-2708		4
>CP095944.1	317371	318646	Haemophilus influenzae strain C1790 chromosome, complete genome	-1275
>CP095945.1	314769	317479	Haemophilus influenzae strain C881 chromosome, complete genome	-2710		5
>CP095945.1	317433	318709	Haemophilus influenzae strain C881 chromosome, complete genome	-1276
>CP095947.1	239176	241878	Haemophilus influenzae strain C2382 chromosome, complete genome	-2702		6
>CP095947.1	237946	239220	Haemophilus influenzae strain C2382 chromosome, complete genome	-1274
>CP095956.1	333265	335972	Haemophilus influenzae strain P665	-2707		7
>CP095956.1	335928	337202	Haemophilus influenzae strain P665	-1274
>CP095959.1	311883	314590	Haemophilus influenzae strain P652	-2707		8
>CP095959.1	314546	315820	Haemophilus influenzae strain P652	-1274
>CP095965.1	326557	329264	Haemophilus influenzae strain P627	-2707		9
>CP095965.1	329220	330494	Haemophilus influenzae strain P627	-1274
>CP095972.1	236236	238943	Haemophilus influenzae strain P589	-2707		10
>CP095972.1	235006	236280	Haemophilus influenzae strain P589	-1274
>CP116396.1	775118	777825	Haemophilus influenzae strain 93P16H1 chromosome, complete genome	-2707		11
>CP116396.1	773888	775162	Haemophilus influenzae strain 93P16H1 chromosome, complete genome	-1274
>CP116397.1	775098	777805	Haemophilus influenzae strain 93P12H1 chromosome, complete genome	-2707		12
>CP116397.1	773868	775142	Haemophilus influenzae strain 93P12H1 chromosome, complete genome	-1274
>CP167880.1	583001	585707	Haemophilus influenzae strain NTHi31 chromosome, complete genome	-2706		13
>CP167880.1	585663	586936	Haemophilus influenzae strain NTHi31 chromosome, complete genome	-1273
>CP167881.1	863077	865784	Haemophilus influenzae strain NTHi23 chromosome, complete genome	-2707		14
>CP167881.1	861846	863121	Haemophilus influenzae strain NTHi23 chromosome, complete genome	-1275
>CP167883.1	1393298	1396006	Haemophilus influenzae strain NTHi7 chromosome, complete genome	-2708		15
>CP167883.1	1395964	1397236	Haemophilus influenzae strain NTHi7 chromosome, complete genome	-1272
>CP167884.1	1393320	1396028	Haemophilus influenzae strain NTHi6 chromosome, complete genome	-2708		16
>CP167884.1	1395986	1397258	Haemophilus influenzae strain NTHi6 chromosome, complete genome	-1272
>CP167885.1	100050	102757	Haemophilus influenzae strain NTHi2 chromosome, complete genome	-2707		17
>CP167885.1	98820	100094	Haemophilus influenzae strain NTHi2 chromosome, complete genome	-1274
>NC_000907.1	751041	753746	Haemophilus influenzae Rd KW20, complete sequence	-2705		18
>NC_000907.1	749811	751081	Haemophilus influenzae Rd KW20, complete sequence	-1270
>NC_009566.1	1701389	1704095	Haemophilus influenzae PittEE, complete genome	-2706		19
>NC_009566.1	1704054	1705325	Haemophilus influenzae PittEE, complete genome	-1271
>NC_014920.1	1606158	1608865	Haemophilus influenzae F3031, complete sequence	-2707		20
>NC_014920.1	1608821	1610080	Haemophilus influenzae F3031, complete sequence	-1259
>NC_014922.1	569798	572505	Haemophilus influenzae F3047, complete sequence	-2707		21
>NC_014922.1	572461	573735	Haemophilus influenzae F3047, complete sequence	-1274
>NC_017452.1	1697488	1700196	Haemophilus influenzae R2846, complete sequence	-2708		22
>NC_017452.1	1700154	1701426	Haemophilus influenzae R2846, complete sequence	-1272
>NZ_AP018772.1	312640	315347	Haemophilus influenzae strain CHBN-III-1 isolate 15H02 chromosome, complete genome	-2707		23
>NZ_AP018772.1	315303	316577	Haemophilus influenzae strain CHBN-III-1 isolate 15H02 chromosome, complete genome	-1274
>NZ_AP018773.1	312989	315696	Haemophilus influenzae strain CHBN-III-2 isolate 13H39 chromosome, complete genome	-2707		24
>NZ_AP018773.1	315652	316926	Haemophilus influenzae strain CHBN-III-2 isolate 13H39 chromosome, complete genome	-1274
>NZ_AP018774.1	312390	315097	Haemophilus influenzae strain CHBN-III-3 isolate 13H42 chromosome, complete genome	-2707		25
>NZ_AP018774.1	315053	316327	Haemophilus influenzae strain CHBN-III-3 isolate 13H42 chromosome, complete genome	-1274
>NZ_AP018775.1	308337	311045	Haemophilus influenzae strain CHBN-III-4 isolate 12H35 chromosome, complete genome	-2708		26
>NZ_AP018775.1	311003	312275	Haemophilus influenzae strain CHBN-III-4 isolate 12H35 chromosome, complete genome	-1272
>NZ_AP018776.1	310791	313499	Haemophilus influenzae strain CHBN-III-5 isolate 13H30 chromosome, complete genome	-2708		27
>NZ_AP018776.1	313457	314729	Haemophilus influenzae strain CHBN-III-5 isolate 13H30 chromosome, complete genome	-1272
>NZ_AP018777.1	239284	241986	Haemophilus influenzae strain CHBN-III-6 isolate 13H31 chromosome, complete genome	-2702		28
>NZ_AP018777.1	238054	239328	Haemophilus influenzae strain CHBN-III-6 isolate 13H31 chromosome, complete genome	-1274
>NZ_AP018778.1	299529	302238	Haemophilus influenzae strain CHBN-III-7 isolate 15H01 chromosome, complete genome	-2709		29
>NZ_AP018778.1	302193	303468	Haemophilus influenzae strain CHBN-III-7 isolate 15H01 chromosome, complete genome	-1275
>NZ_AP018779.1	289546	292253	Haemophilus influenzae strain CHBN-III-8 isolate 10H15 chromosome, complete genome	-2707		30
>NZ_AP018779.1	292209	293483	Haemophilus influenzae strain CHBN-III-8 isolate 10H15 chromosome, complete genome	-1274
>NZ_AP018780.1	311522	314229	Haemophilus influenzae strain CHBN-IV-1 isolate 13H36 chromosome, complete genome	-2707		31
>NZ_AP018780.1	314185	315459	Haemophilus influenzae strain CHBN-IV-1 isolate 13H36 chromosome, complete genome	-1274
>NZ_CP007470.1	1822000	1824707	Haemophilus influenzae strain 477 chromosome, complete genome	-2707		32
>NZ_CP007470.1	1820770	1822044	Haemophilus influenzae strain 477 chromosome, complete genome	-1274
>NZ_CP020006.1	812392	815099	Haemophilus influenzae strain 48P106H1 chromosome, complete genome	-2707		33
>NZ_CP020006.1	811162	812436	Haemophilus influenzae strain 48P106H1 chromosome, complete genome	-1274
>NZ_CP020007.1	812242	814949	Haemophilus influenzae strain 48P153H1 chromosome, complete genome	-2707		34
>NZ_CP020007.1	811012	812286	Haemophilus influenzae strain 48P153H1 chromosome, complete genome	-1274
>NZ_CP020010.1	764253	766961	Haemophilus influenzae strain 67P38H1 chromosome, complete genome	-2708		35
>NZ_CP020010.1	763023	764295	Haemophilus influenzae strain 67P38H1 chromosome, complete genome	-1272
>NZ_CP020011.1	764174	766882	Haemophilus influenzae strain 67P56H1 chromosome, complete genome	-2708		36
>NZ_CP020011.1	762944	764216	Haemophilus influenzae strain 67P56H1 chromosome, complete genome	-1272
>NZ_CP020012.1	856751	859458	Haemophilus influenzae strain 6P24H2 chromosome, complete genome	-2707		37
>NZ_CP020012.1	855521	856795	Haemophilus influenzae strain 6P24H2 chromosome, complete genome	-1274
>NZ_CP020013.1	856744	859451	Haemophilus influenzae strain 6P32H1 chromosome, complete genome	-2707		38
>NZ_CP020013.1	855514	856788	Haemophilus influenzae strain 6P32H1 chromosome, complete genome	-1274
>NZ_CP020014.1	767656	770363	Haemophilus influenzae strain 11P6H chromosome, complete genome	-2707		39
>NZ_CP020014.1	766426	767700	Haemophilus influenzae strain 11P6H chromosome, complete genome	-1274
>NZ_CP020411.2	1335387	1338092	Haemophilus influenzae strain FDAARGOS_199 chromosome, complete genome	-2705		40
>NZ_CP020411.2	1338052	1339322	Haemophilus influenzae strain FDAARGOS_199 chromosome, complete genome	-1270
>NZ_CP029620.1	1392229	1394934	Haemophilus influenzae strain 10P129H1 chromosome, complete genome	-2705		41
>NZ_CP029620.1	1394890	1396170	Haemophilus influenzae strain 10P129H1 chromosome, complete genome	-1280
>NZ_CP031236.1	1766584	1769291	Haemophilus influenzae strain M25267 chromosome, complete genome	-2707		42
>NZ_CP031236.1	1765354	1766628	Haemophilus influenzae strain M25267 chromosome, complete genome	-1274
>NZ_CP031239.1	404688	407395	Haemophilus influenzae strain M13034 chromosome, complete genome	-2707		43
>NZ_CP031239.1	407351	408625	Haemophilus influenzae strain M13034 chromosome, complete genome	-1274
>NZ_CP031249.1	591340	594050	Haemophilus influenzae strain M15895 chromosome, complete genome	-2710		44
>NZ_CP031249.1	590110	591386	Haemophilus influenzae strain M15895 chromosome, complete genome	-1276
>NZ_CP031682.1	333273	335980	Haemophilus influenzae strain P665-7858 chromosome, complete genome	-2707		45
>NZ_CP031682.1	335936	337210	Haemophilus influenzae strain P665-7858 chromosome, complete genome	-1274
>NZ_CP031684.1	312166	314873	Haemophilus influenzae strain P652-8881 chromosome, complete genome	-2707		46
>NZ_CP031684.1	314829	316103	Haemophilus influenzae strain P652-8881 chromosome, complete genome	-1274
>NZ_CP043770.1	1485106	1487813	Haemophilus influenzae biotype aegyptius strain HE7/F1946 chromosome, complete genome	-2707		47
>NZ_CP043770.1	1483891	1485150	Haemophilus influenzae biotype aegyptius strain HE7/F1946 chromosome, complete genome	-1259
>NZ_CP043771.1	1361076	1363783	Haemophilus influenzae biotype aegyptius strain HE15/F3028 chromosome, complete genome	-2707		48
>NZ_CP043771.1	1363739	1364998	Haemophilus influenzae biotype aegyptius strain HE15/F3028 chromosome, complete genome	-1259
>NZ_CP043772.1	1623366	1626073	Haemophilus influenzae biotype aegyptius strain HE24/F3037 chromosome, complete genome	-2707		49
>NZ_CP043772.1	1622151	1623410	Haemophilus influenzae biotype aegyptius strain HE24/F3037 chromosome, complete genome	-1259
>NZ_CP043810.1	1044942	1047652	Haemophilus influenzae biotype aegyptius strain HE37/F3052 chromosome, complete genome	-2710		50
>NZ_CP043810.1	1043712	1044986	Haemophilus influenzae biotype aegyptius strain HE37/F3052 chromosome, complete genome	-1274
>NZ_CP043811.1	601426	604133	Haemophilus influenzae biotype aegyptius strain HE40/F3043 chromosome, complete genome	-2707		51
>NZ_CP043811.1	604089	605363	Haemophilus influenzae biotype aegyptius strain HE40/F3043 chromosome, complete genome	-1274
>NZ_CP089167.1	248682	251389	Haemophilus influenzae strain mpi1786 chromosome, complete genome	-2707		52
>NZ_CP089167.1	247452	248726	Haemophilus influenzae strain mpi1786 chromosome, complete genome	-1274
>NZ_CP089169.1	312995	315702	Haemophilus influenzae strain mpi1746 chromosome, complete genome	-2707		53
>NZ_CP089169.1	315658	316932	Haemophilus influenzae strain mpi1746 chromosome, complete genome	-1274
>NZ_CP089170.1	317572	320280	Haemophilus influenzae strain mpi1561 chromosome, complete genome	-2708		54
>NZ_CP089170.1	320238	321510	Haemophilus influenzae strain mpi1561 chromosome, complete genome	-1272
>NZ_CP089171.1	236053	238760	Haemophilus influenzae strain mpi1559 chromosome, complete genome	-2707		55
>NZ_CP089171.1	234823	236097	Haemophilus influenzae strain mpi1559 chromosome, complete genome	-1274
>NZ_CP089173.1	311619	314326	Haemophilus influenzae strain mpi1545 chromosome, complete genome	-2707		56
>NZ_CP089173.1	314282	315556	Haemophilus influenzae strain mpi1545 chromosome, complete genome	-1274
>NZ_CP089175.1	315511	318221	Haemophilus influenzae strain mpi1474 chromosome, complete genome	-2710		57
>NZ_CP089175.1	318175	319451	Haemophilus influenzae strain mpi1474 chromosome, complete genome	-1276
>NZ_CP089177.1	326307	329014	Haemophilus influenzae strain mpi1411 chromosome, complete genome	-2707		58
>NZ_CP089177.1	328970	330250	Haemophilus influenzae strain mpi1411 chromosome, complete genome	-1280
>NZ_CP089179.1	300376	303084	Haemophilus influenzae strain mpi1337 chromosome, complete genome	-2708		59
>NZ_CP089179.1	303042	304323	Haemophilus influenzae strain mpi1337 chromosome, complete genome	-1281
>NZ_CP089181.1	304611	307318	Haemophilus influenzae strain mpi1200 chromosome, complete genome	-2707		60
>NZ_CP089181.1	307274	308548	Haemophilus influenzae strain mpi1200 chromosome, complete genome	-1274
>NZ_CP089182.1	312229	314936	Haemophilus influenzae strain mpi1199 chromosome, complete genome	-2707		61
>NZ_CP089182.1	314892	316166	Haemophilus influenzae strain mpi1199 chromosome, complete genome	-1274
>NZ_CP089187.1	313036	315743	Haemophilus influenzae strain mpi1140 chromosome, complete genome	-2707		62
>NZ_CP089187.1	315699	316973	Haemophilus influenzae strain mpi1140 chromosome, complete genome	-1274
>NZ_CP089191.1	326682	329389	Haemophilus influenzae strain mpi991 chromosome, complete genome	-2707		63
>NZ_CP089191.1	329345	330619	Haemophilus influenzae strain mpi991 chromosome, complete genome	-1274
>NZ_CP089197.1	310654	313362	Haemophilus influenzae strain mpi550 chromosome, complete genome	-2708		64
>NZ_CP089197.1	313320	314592	Haemophilus influenzae strain mpi550 chromosome, complete genome	-1272
>NZ_CP089200.1	304395	307102	Haemophilus influenzae strain mpi528 chromosome, complete genome	-2707		65
>NZ_CP089200.1	307058	308332	Haemophilus influenzae strain mpi528 chromosome, complete genome	-1274
>NZ_CP116489.1	775107	777814	Haemophilus influenzae strain 93P28H1 chromosome, complete genome	-2707		66
>NZ_CP116489.1	773877	775151	Haemophilus influenzae strain 93P28H1 chromosome, complete genome	-1274
>NZ_CP116490.1	775091	777798	Haemophilus influenzae strain 93P10H1 chromosome, complete genome	-2707		67
>NZ_CP116490.1	773861	775135	Haemophilus influenzae strain 93P10H1 chromosome, complete genome	-1274
>NZ_CP135732.1	792536	795243	Haemophilus influenzae strain 96P6H1 chromosome, complete genome	-2707		68
>NZ_CP135732.1	791306	792580	Haemophilus influenzae strain 96P6H1 chromosome, complete genome	-1274
>NZ_CP135733.1	792535	795242	Haemophilus influenzae strain 96P3H1 chromosome, complete genome	-2707		69
>NZ_CP135733.1	791305	792579	Haemophilus influenzae strain 96P3H1 chromosome, complete genome	-1274
>NZ_CP135735.1	797912	802492	Haemophilus influenzae strain 94P41H1 chromosome, complete genome	-4580		70
>NZ_CP135735.1	795381	797926	Haemophilus influenzae strain 94P41H1 chromosome, complete genome	-2545
>NZ_CP135736.1	797879	802459	Haemophilus influenzae strain 94P40H1 chromosome, complete genome	-4580		71
>NZ_CP135736.1	795348	797893	Haemophilus influenzae strain 94P40H1 chromosome, complete genome	-2545
>NZ_CP135739.1	804578	807285	Haemophilus influenzae strain 93P1H1 chromosome, complete genome	-2707		72
>NZ_CP135739.1	803348	804622	Haemophilus influenzae strain 93P1H1 chromosome, complete genome	-1274
>NZ_CP135749.1	803937	806644	Haemophilus influenzae strain 93P6H1 chromosome, complete genome	-2707		73
>NZ_CP135749.1	802707	803981	Haemophilus influenzae strain 93P6H1 chromosome, complete genome	-1274
>NZ_CP135752.1	763152	765859	Haemophilus influenzae strain 84P28H1 chromosome, complete genome	-2707		74
>NZ_CP135752.1	761922	763196	Haemophilus influenzae strain 84P28H1 chromosome, complete genome	-1274
>NZ_CP135753.1	763229	765936	Haemophilus influenzae strain 84P23H6 chromosome, complete genome	-2707		75
>NZ_CP135753.1	761999	763273	Haemophilus influenzae strain 84P23H6 chromosome, complete genome	-1274
>NZ_CP135754.1	675754	678208	Haemophilus influenzae strain 84P23H1 chromosome, complete genome	-2454		76
>NZ_CP135754.1	674518	675798	Haemophilus influenzae strain 84P23H1 chromosome, complete genome	-1280
>NZ_CP135755.1	675697	678404	Haemophilus influenzae strain 84P21H1 chromosome, complete genome	-2707		77
>NZ_CP135755.1	674461	675741	Haemophilus influenzae strain 84P21H1 chromosome, complete genome	-1280
>NZ_CP135756.1	844125	846832	Haemophilus influenzae strain 84P20H1 chromosome, complete genome	-2707		78
>NZ_CP135756.1	846788	848062	Haemophilus influenzae strain 84P20H1 chromosome, complete genome	-1274
>NZ_CP135757.1	844117	846824	Haemophilus influenzae strain 84P18H1 chromosome, complete genome	-2707		79
>NZ_CP135757.1	846780	848054	Haemophilus influenzae strain 84P18H1 chromosome, complete genome	-1274
>NZ_CP135758.1	866689	869072	Haemophilus influenzae strain 84P15H4 chromosome, complete genome	-2383		80
>NZ_CP135758.1	865360	866636	Haemophilus influenzae strain 84P15H4 chromosome, complete genome	-1276
>NZ_CP135761.1	711930	714637	Haemophilus influenzae strain 74P49H2 chromosome, complete genome	-2707		81
>NZ_CP135761.1	710700	711974	Haemophilus influenzae strain 74P49H2 chromosome, complete genome	-1274
>NZ_CP135770.1	881818	884525	Haemophilus influenzae strain 70P13H1 chromosome, complete genome	-2707		82
>NZ_CP135770.1	880588	881862	Haemophilus influenzae strain 70P13H1 chromosome, complete genome	-1274
>NZ_CP135771.1	881622	884329	Haemophilus influenzae strain 70P11H1 chromosome, complete genome	-2707		83
>NZ_CP135771.1	880392	881666	Haemophilus influenzae strain 70P11H1 chromosome, complete genome	-1274
>NZ_CP135772.1	766644	769352	Haemophilus influenzae strain 6P9H1 chromosome, complete genome	-2708		84
>NZ_CP135772.1	765414	766686	Haemophilus influenzae strain 6P9H1 chromosome, complete genome	-1272
>NZ_CP135773.1	766658	769366	Haemophilus influenzae strain 6P8H2 chromosome, complete genome	-2708		85
>NZ_CP135773.1	765428	766700	Haemophilus influenzae strain 6P8H2 chromosome, complete genome	-1272
>NZ_CP135779.1	769306	772013	Haemophilus influenzae strain 67P23H1 chromosome, complete genome	-2707		86
>NZ_CP135779.1	768076	769350	Haemophilus influenzae strain 67P23H1 chromosome, complete genome	-1274
>NZ_CP135780.1	769318	772025	Haemophilus influenzae strain 67P10H4 chromosome, complete genome	-2707		87
>NZ_CP135780.1	768088	769362	Haemophilus influenzae strain 67P10H4 chromosome, complete genome	-1274
>NZ_CP135781.1	711889	714596	Haemophilus influenzae strain 63P90H1 chromosome, complete genome	-2707		88
>NZ_CP135781.1	710659	711933	Haemophilus influenzae strain 63P90H1 chromosome, complete genome	-1274
>NZ_CP135782.1	760058	762765	Haemophilus influenzae strain 63P50H1 chromosome, complete genome	-2707		89
>NZ_CP135782.1	758828	760102	Haemophilus influenzae strain 63P50H1 chromosome, complete genome	-1274
>NZ_CP135810.1	769351	772058	Haemophilus influenzae strain 44P85H1 chromosome, complete genome	-2707		90
>NZ_CP135810.1	768121	769395	Haemophilus influenzae strain 44P85H1 chromosome, complete genome	-1274
>NZ_CP135813.1	769390	772097	Haemophilus influenzae strain 44P104H1 chromosome, complete genome	-2707		91
>NZ_CP135813.1	768160	769434	Haemophilus influenzae strain 44P104H1 chromosome, complete genome	-1274
>NZ_CP135814.1	769375	772082	Haemophilus influenzae strain 40P44H1 chromosome, complete genome	-2707		92
>NZ_CP135814.1	768145	769419	Haemophilus influenzae strain 40P44H1 chromosome, complete genome	-1274
>NZ_CP135815.1	769371	772078	Haemophilus influenzae strain 40P41H1 chromosome, complete genome	-2707		93
>NZ_CP135815.1	768141	769415	Haemophilus influenzae strain 40P41H1 chromosome, complete genome	-1274
>NZ_CP135816.1	812658	815365	Haemophilus influenzae strain 3P24H1 chromosome, complete genome	-2707		94
>NZ_CP135816.1	811428	812702	Haemophilus influenzae strain 3P24H1 chromosome, complete genome	-1274
>NZ_CP135817.1	811980	814687	Haemophilus influenzae strain 3P14H1 chromosome, complete genome	-2707		95
>NZ_CP135817.1	810750	812024	Haemophilus influenzae strain 3P14H1 chromosome, complete genome	-1274
>NZ_CP135818.1	724231	726938	Haemophilus influenzae strain 39P29H1 chromosome, complete genome	-2707		96
>NZ_CP135818.1	722995	724275	Haemophilus influenzae strain 39P29H1 chromosome, complete genome	-1280
>NZ_CP135820.1	767380	770087	Haemophilus influenzae strain 39P1H1 chromosome, complete genome	-2707		97
>NZ_CP135820.1	766150	767424	Haemophilus influenzae strain 39P1H1 chromosome, complete genome	-1274
>NZ_CP135821.1	767365	770072	Haemophilus influenzae strain 39P18H1 chromosome, complete genome	-2707		98
>NZ_CP135821.1	766135	767409	Haemophilus influenzae strain 39P18H1 chromosome, complete genome	-1274
>NZ_CP135824.1	818787	821495	Haemophilus influenzae strain 34P8H9 chromosome, complete genome	-2708		99
>NZ_CP135824.1	817557	818829	Haemophilus influenzae strain 34P8H9 chromosome, complete genome	-1272
>NZ_CP135828.1	759547	762255	Haemophilus influenzae strain 31P7H7 chromosome, complete genome	-2708		100
>NZ_CP135828.1	758317	759589	Haemophilus influenzae strain 31P7H7 chromosome, complete genome	-1272
>NZ_CP135829.1	152914	155622	Haemophilus influenzae strain 31P14H6 chromosome, complete genome	-2708		101
>NZ_CP135829.1	155580	156852	Haemophilus influenzae strain 31P14H6 chromosome, complete genome	-1272
>NZ_CP135832.1	769459	772166	Haemophilus influenzae strain 26P2H chromosome, complete genome	-2707		102
>NZ_CP135832.1	768229	769503	Haemophilus influenzae strain 26P2H chromosome, complete genome	-1274
>NZ_CP135833.1	769451	772158	Haemophilus influenzae strain 26P1H chromosome, complete genome	-2707		103
>NZ_CP135833.1	768221	769495	Haemophilus influenzae strain 26P1H chromosome, complete genome	-1274
>NZ_CP135834.1	771271	773978	Haemophilus influenzae strain 24P45H1 chromosome, complete genome	-2707		104
>NZ_CP135834.1	770041	771315	Haemophilus influenzae strain 24P45H1 chromosome, complete genome	-1274
>NZ_CP135835.1	771265	773972	Haemophilus influenzae strain 24P44H4 chromosome, complete genome	-2707		105
>NZ_CP135835.1	770035	771309	Haemophilus influenzae strain 24P44H4 chromosome, complete genome	-1274
>NZ_CP135837.1	701660	704367	Haemophilus influenzae strain 1P22H3 chromosome, complete genome	-2707		106
>NZ_CP135837.1	700430	701704	Haemophilus influenzae strain 1P22H3 chromosome, complete genome	-1274
>NZ_CP135838.1	792389	795096	Haemophilus influenzae strain 1P18H1 chromosome, complete genome	-2707		107
>NZ_CP135838.1	795052	796326	Haemophilus influenzae strain 1P18H1 chromosome, complete genome	-1274
>NZ_CP135839.1	792369	795076	Haemophilus influenzae strain 1P16H5 chromosome, complete genome	-2707		108
>NZ_CP135839.1	795032	796306	Haemophilus influenzae strain 1P16H5 chromosome, complete genome	-1274
>NZ_CP135841.1	709977	712684	Haemophilus influenzae strain 19P81H1 chromosome, complete genome	-2707		109
>NZ_CP135841.1	708747	710021	Haemophilus influenzae strain 19P81H1 chromosome, complete genome	-1274
>NZ_CP135842.1	712164	714871	Haemophilus influenzae strain 19P68H7 chromosome, complete genome	-2707		110
>NZ_CP135842.1	710934	712208	Haemophilus influenzae strain 19P68H7 chromosome, complete genome	-1274
>NZ_CP135853.1	828268	830975	Haemophilus influenzae strain 14P23H1 chromosome, complete genome	-2707		111
>NZ_CP135853.1	827038	828312	Haemophilus influenzae strain 14P23H1 chromosome, complete genome	-1274
>NZ_CP135908.1	766832	769539	Haemophilus influenzae strain 59P6H1 chromosome, complete genome	-2707		112
>NZ_CP135908.1	765602	766876	Haemophilus influenzae strain 59P6H1 chromosome, complete genome	-1274
>NZ_CP135910.1	735215	737922	Haemophilus influenzae strain 59P1H1 chromosome, complete genome	-2707		113
>NZ_CP135910.1	733985	735259	Haemophilus influenzae strain 59P1H1 chromosome, complete genome	-1274
>NZ_CP135913.1	721683	724390	Haemophilus influenzae strain 51P10H1 chromosome, complete genome	-2707		114
>NZ_CP135913.1	720453	721727	Haemophilus influenzae strain 51P10H1 chromosome, complete genome	-1274
>NZ_CP146693.1	303529	306234	Haemophilus influenzae strain Rd-KW20 chromosome, complete genome	-2705		115
>NZ_CP146693.1	306194	307464	Haemophilus influenzae strain Rd-KW20 chromosome, complete genome	-1270
>NZ_CP148893.1	314745	317455	Haemophilus influenzae isolate Nt delta copZA/v chromosome, complete genome	-2710		116
>NZ_CP148893.1	317409	318685	Haemophilus influenzae isolate Nt delta copZA/v chromosome, complete genome	-1276
>NZ_CP148894.1	314745	317455	Haemophilus influenzae strain NTX chromosome, complete genome	-2710		117
>NZ_CP148894.1	317409	318685	Haemophilus influenzae strain NTX chromosome, complete genome	-1276
>NZ_CP148895.1	314742	317452	Haemophilus influenzae strain NT127 chromosome, complete genome	-2710		118
>NZ_CP148895.1	317406	318682	Haemophilus influenzae strain NT127 chromosome, complete genome	-1276
>NZ_CP165604.1	303529	306234	Haemophilus influenzae strain Rd-KW20 chromosome, complete genome	-2705		119
>NZ_CP165604.1	306194	307464	Haemophilus influenzae strain Rd-KW20 chromosome, complete genome	-1270
>NZ_LS483496.1	236480	239187	Haemophilus influenzae strain NCTC8455 chromosome 1, complete sequence	-2707		120
>NZ_LS483496.1	235250	236524	Haemophilus influenzae strain NCTC8455 chromosome 1, complete sequence	-1274
