# Supplementary material for: Haemophilus influenzae tryptophan biosynthesis is required for lung infection
Source: Front Cell Infect Microbiol. 2026 Jul 10;16:1787089. doi: 10.3389/fcimb.2026.1787089 (PMC13395689; doi:10.3389/fcimb.2026.1787089)
Supplement: Supplementary file 2 [file DataSheet2.xlsx]

## Sheet: CDM-2 vs CDM-2+Trp
Feature ID	p value (adj)	log2FC	Ontology_term	Annotation	RdKW20	Description	Clasification
NF38_RS01615	1.18033e-83	5.17014	GO:0009034	tnaA	N/D	The enzyme cleaves a carbon-carbon bond, releasing indole and an unstable enamine product that tautomerizes to an imine form, which undergoes a hydrolytic deamination to form pyruvate and ammonia.	1. Metabolism 1.2 Aa metabolism. 1.2.3 Trp metabolism
NF38_RS01610	1.82138e-43	3.20568	GO:0005887	tnaB	N/D	Involved in transporting aromatic amino acids across the cytoplasmic membrane	2. Transport 2.1. Uptake/Intake systems 2.1 2Aa transport
NF38_RS03665	0.0269034	1.2563	GO:0005737	napD	0:HI0343:370110-370391	Chaperone for NapA, the catalytic subunit of the periplasmic nitrate reductase. It binds directly and specifically to the twin-arginine signal peptide of NapA, preventing premature interaction with the Tat translocase and premature expor	7. Protein degradation /stability 7.2 Chaperone
NF38_RS00500	1.17667e-16	1.07043	GO:0005215	mdtA	0:HI0894:947368-948516	Enables the transfer of a specific substance or related group of substances from the inside of the cell to the outside of the cell across a membrane	2. Transport; 2.2 Export system
NF38_RS03660	0.0269034	1.02638	GO:0051539 GO:1990204 GO:0042597	napA	N/D	Catalytic subunit of the periplasmic nitrate reductase complex NapAB. Receives electrons from NapB and catalyzes the reduction of nitrate to nitrite	1. Metabolism 1.13 others
NF38_RS02260	1.70075e-10	-1.2465	GO:0004071	asnA	0:HI0564:582978-583970	aspartate ammonia ligase	1. Metabolism.1.2 Aa metabolism. 1.2.16 Asparagine biosynthesis
NF38_RS07035	1.17667e-16	-1.36004	GO:0004834	trpA	0:HI1432:1520404-1521210	alpha subunit is responsible for the aldol cleavage of indoleglycerol phosphate to indole and glyceraldehyde 3-phosphate	1. Metabolism 1.2 Aa metabolism. 1.2.3 Trp (biosynthesis)
NF38_RS04480	1.28128e-13	-2.31722	GO:0016639	gdhA	0:HI0189:203291-204640	Catalyzes the reversible oxidative deamination of glutamate to alpha-ketoglutarate and ammonia.	1. Metabolism; 1.2 Aa metabolism; 1.2.9 Glutamate biosynthesis

## Sheet: CDM-2 vs CDM-2+Ser
Feature ID	p value (adj)	log2FC	Ontology_term	Annotation	RdKW20	Description	Clasification
NF38_RS03665	1.59215e-17	3.53216	GO:0005737	napD	0:HI0343:370110-370391	Chaperone for NapA, the catalytic subunit of the periplasmic nitrate reductase. It binds directly and specifically to the twin-arginine signal peptide of NapA, preventing premature interaction with the Tat translocase and premature expor	7. Protein degradation /stability 7.2 Chaperone
NF38_RS02585	9.62313e-11	3.47811	GO:0004298	hslV	0:HI0496:511828-512355	Protease subunit of a proteasome-like degradation complex believed to be a general protein degrading machinery.	7. Protein degradation /stability 7.1. Protein degrading machinery
NF38_RS02580	8.38692e-22	3.23597	GO:0005524	hslU	0:HI0497:512366-513700	ATPase subunit of a proteasome-like degradation complex; this subunit has chaperone activity. The binding of ATP and its subsequent hydrolysis by HslU are essential for unfolding of protein substrates subsequently hydrolyzed by HslV. HslU recognizes the N-terminal part of its protein substrates and unfolds these before they are guided to HslV for hydrolysis	7. Protein degradation /stability 7.1. Protein degrading machinery
NF38_RS06080	2.46781e-08	3.19164	GO:0016887	dnaK	0:HI1237:1309144-1311051	Acts as a chaperone	7. Protein degradation /stability 7.2 Chaperone
NF38_RS06085	3.09668e-11	3.14714	GO:0005515	dnaJ	0:HI1238:1311102-1312286	Chaperone protein DnaJ	7. Protein degradation /stability 7.2 Chaperone
NF38_RS02365	2.08941e-22	3.07148	#N/A	GroES	0:HI0542:565634-565924	10 kDa chaperonin (GroES protein) (Protein Cpn10)	7. Protein degradation /stability 7.2 Chaperone
NF38_RS08765	3.10633e-29	3.0231	GO:0042279	nrfA	0:HI1069:1132422-1134038	ammonia-forming nitrite reductase cytochrome c552 subunit	6. stress response/nutrient starvation
NF38_RS08650	0.00399783	3.00545	GO:0016021	ccmD	0:HI1092:1155891-1156094	heme exporter protein CcmD	2. Transport systems 2.1. Uptake/ Intake systems 2.1.19 Heme
NF38_RS04955	2.40331e-11	2.96141	GO:0051082	htpG	0:HI0104:110269-112164	Chaperone protein HtpG (Heat shock protein HtpG) (High temperature protein G)	7. Protein degradation /stability 7.2 Chaperone
NF38_RS01910	5.98088e-33	2.92995	#N/A	torY	0:HI0644:687976-689076	Cytochrome c-type protein TorY	6. stress response/nutrient starvation
NF38_RS02360	9.98215e-12	2.81765	GO:0016887	groL	0:HI0543:565947-567593	60 kDa chaperonin (GroEL protein) (Protein Cpn60)	7. Protein degradation /stability 7.2 Chaperone
NF38_RS07215	3.68408e-21	2.70264	GO:0016436	rlmE	0:HI1334:1410002-1410631	Ribosomal RNA large subunit methyltransferase E (EC 2.1.1.166) (23S rRNA Um2552 methyltransferase) (rRNA (uridine-2'-O-)-methyltransferase)	5. Transcription and translation machinery 5.3. Ribosome related things
NF38_RS04525	5.08692e-22	2.58848	GO:0005887	focA	0:HI0181:194557-195411	formate transporter	2. Transport. 2.3 Other transport systems
NF38_RS08770	4.45804e-14	2.35858	GO:0042597	nrfB	0:HI1068:1131698-1132345	cytochrome c nitrite reductase pentaheme subunit	2. Transport systems 2.3 others
NF38_RS00650	1.73063e-15	2.31127	GO:0016887	clpB	0:HI0859:906976-909546	ATP-dependent chaperone ClpB	7. Protein degradation /stability 7.2 Chaperone
NF38_RS02405	9.27769e-08	2.2759	GO:0008797	aspA	0:HI0534:558436-559863	aspartate ammonia-lyase	1. Metabolism. 1.2 Aa metabolism 1.2.10 Aspartate
NF38_RS08665	1.53068e-16	2.19688	GO:0022857	ccmA	0:HI1089:1153743-1154381	cytochrome c biogenesis heme-transporting ATPase CcmA	9. Others.
NF38_RS08655	3.68408e-21	2.17208	#N/A	ccmC	0:HI1091:1155109-1155849	heme ABC transporter permease	2. Transport systems 2.1. Uptake/ Intake systems 2.1.19 Heme
NF38_RS02610	0.000140626	2.16905	#N/A	#N/A	0:HI0489:508649-509122		8. Cell wall 8.4 OMP
NF38_RS03670	1.95283e-06	2.14497	GO:0051539	napF	N/D	ferredoxin-type protein NapF	1. Metabolism 1.13 Others
NF38_RS04220	0.000447357	2.05922	#N/A	arfA	N/D		5. Transcription and translation machinery 5.3 Ribosome related things
NF38_RS06505	3.11721e-05	2.02664	#N/A	mraW	0:HI1297:1376139-1376561		5. Transcription and translation machinery 5.3. Ribosome related things
NF38_RS05275	3.2688e-14	2.02622	GO:0004730	rluA	0:HI0042:44511-45185	bifunctional tRNA pseudouridine(32) synthase/23S rRNA pseudouridine(746) synthase RluA	5. Transcription and translation machinery 5.4. tRNA
NF38_RS05070	2.17243e-20	1.99408	GO:0005737	trxA	0:HI0084:88739-89062	thioredoxin	1. Metabolism 1.13 Others
NF38_RS08855	4.29225e-38	1.98628	#N/A	dmsA	0:HI1047:1111123-1113543	dimethyl sulfoxide reductase subunit A	1. Metabolism 1. 13 others
NF38_RS08660	2.46241e-20	1.96857	GO:0015232	ccmB	0:HI1090:1154386-1155051	heme exporter protein CcmB	2. Transport systems 2.1. Uptake/ Intake systems 2.1.19 Heme
NF38_RS03660	2.85745e-08	1.94066	GO:0051539 GO:1990204 GO:0042597	napA	N/D	Catalytic subunit of the periplasmic nitrate reductase complex NapAB. Receives electrons from NapB and catalyzes the reduction of nitrate to nitrite	6. stress response/nutrient starvation
NF38_RS04730	2.55263e-20	1.93273	GO:0004523	rnhA	0:HI0138:153323-153787	ribonuclease	5. Transcription and translation machinery 5.5 Regulators
NF38_RS06755	7.76328e-19	1.82395	GO:0004049	trpE	0:HI1387:1482528-1484084	anthranilate synthase component I	1. Metabolism 1.2 Aa metabolism 1.2.3. Trp (biosyinthesis)
NF38_RS06545	2.2938e-18	1.77501	GO:0045148	pepT	0:HI1348:1424443-1425681	Cleaves the N-terminal amino acid of tripeptides	7. Protein degradation / stability 7.1. Protein degrading machinery
NF38_RS02890	0.0308163	1.72796	#N/A	comD	0:HI0436:458314-458727	competence system sensor histidine kinase ComD	3. Natural competence
NF38_RS05270	4.88838e-08	1.72478	#N/A	ycjF	0:HI0043:45185-46249	YcjF family protein	10. Hypothetical
NF38_RS07025	1.57311e-19	1.70244	#N/A	#N/A	0:HI1430:1518436-1519194		1. Metabolism 1.13 Others metabolism genes
NF38_RS01525	9.92303e-17	1.68556	GO:0097163	tusA	0:HI0721:768411-768650	sulfurtransferase	1. Metabolism 1.13 Others metabolism genes
NF38_RS06305	0.0353712	1.6765	#N/A	#N/A	N/D		10. Hypothetical
NF38_RS08275	2.47025e-19	1.64076	#N/A	sprT	0:HI1173:1243518-1243988	SprT family zinc-dependent metalloprotease	7. Protein degradation / stability 7.1. Protein degrading machinery
NF38_RS04275	4.90047e-09	1.63664	GO:0005887	rarD	0:HI0223:252758-253660	EamA family transporter RarD	2. Transport 2.3 Other transport systems
NF38_RS01530	1.87746e-14	1.61306	GO:0004222	htpX	0:HI0720:767518-768369	protease HtpX	7. Protein degradation / stability 7.1. Protein degrading machinery
NF38_RS06940	8.56512e-07	1.60429	#N/A	#N/A	N/D		10. Hypothetical
NF38_RS05290	4.90451e-07	1.57983	GO:0003674	mreD	0:HI0039:42335-42823	Involved in formation of the rod shape of the cell. May also contribute to regulation of formation of penicillin-binding proteins (By similarity)	9.Other
NF38_RS03295	8.03047e-17	1.54965	#N/A	#N/A	N/D		10. Hypothetical
NF38_RS04180	1.83753e-10	1.54409	GO:0005737	tgt	0:HI0244:271600-272748	tRNA guanosine(34) transglycosylase Tgt	5. Transcription and translation machinery 5.4. tRNA
NF38_RS06150	1.59215e-17	1.54406	#N/A	#N/A	0:HI1250:1327059-1327364		6. stress response/nutrient starvation
NF38_RS08070	3.67013e-17	1.51504	#N/A	#N/A	0:HI1215:1283130-1283825		10. Hypothetical
NF38_RS06510	4.57106e-12	1.51442	#N/A	#N/A	0:HI1298:1376580-1377275		10. Hypothetical
NF38_RS05220	2.66862e-06	1.50902	#N/A	#N/A	0:HI0051:52092-52589		2. Transport 2.3 Other transport systems
NF38_RS04665	6.48128e-09	1.50084	GO:0030288	hflK	0:HI0151:167287-168519	FtsH protease activity modulator HflK	7. Protein degradation / stability 7.1. Protein degrading machinery
NF38_RS00790	1.3058e-12	1.47553	GO:0043565	trpR	0:HI0830:881208-881513	This protein is an aporepressor. When complexed with L-tryptophan it binds the operator region of the trp operon and prevents the initiation of transcription	5. Transcription and translation machinery 5.5. Regulators
NF38_RS06900	4.29708e-06	1.45996	#N/A	#N/A	N/D		10. Hypothetical
NF38_RS09535	0.00211265	1.45918	#N/A	#N/A	N/D		10. Hypothetical
NF38_RS01520	2.12572e-27	1.44751	#N/A	#N/A	0:HI0722:768754-769386		5. Transcription and translation machinery 5.5. Regulators
NF38_RS06915	0.00140421	1.40804	#N/A	ninB	N/D		4. Nucleic acids processing, restriction and modification
NF38_RS04670	8.58568e-09	1.38613	GO:0030288	hflC	0:HI0150:166400-167287	HflC and HflK could regulate a protease	7. Protein degradation / stability 7.1. Protein degrading machinery
NF38_RS08265	3.79981e-08	1.38166	#N/A	#N/A	N/D		10. Hypothetical
NF38_RS06945	0.0341795	1.34296	#N/A	#N/A	N/D		5. Transcription and translation machinery 5.1. Transcription factor
NF38_RS06880	0.000101641	1.31751	#N/A	#N/A	0:HI1415:1507670-1508272		1. Metabolism 1.13 Others
NF38_RS04045	1.33745e-09	1.31275	GO:0051087	djlA	0:HI0271:304808-305674	co-chaperone DjlA	7. Protein degradation /stability 7.2 Chaperone
NF38_RS06555	2.99016e-29	1.31154	GO:0004126	cdd	0:HI1350:1427001-1427879	cytidine deaminase	1. Metabolism 1.1. Nucleotid metabolism 1.1.2. Pyrimidine metabolism
NF38_RS04120	3.45818e-10	1.2784	GO:0022626	raiA	0:HI0257:287390-287713	ribosome-associated translation inhibitor RaiA	5. Transcription and translation machinery 5.3. Ribosome related things
NF38_RS02775	7.46547e-16	1.26933	GO:0008932	mltG	0:HI0457:477987-479030	Functions as a peptidoglycan terminase that cleaves nascent peptidoglycan strands endolytically to terminate their elongation	8. Cell wall 8.2. Cell wall biogenesis
NF38_RS04530	1.38198e-11	1.24548	GO:0005737	pflB	0:HI0180:192211-194529	Catalyzes the conversion of pyruvate to formate and acetyl-CoA	1. Metabolism 1.4. Sugar metabolism 1.4.1. Hexoses metabolism
NF38_RS06820	1.39288e-05	1.22982	GO:0004333	fumC	0:HI1398:1494535-1495929	Involved in the TCA cycle. Catalyzes the stereospecific interconversion of fumarate to L-malate	1. Metabolism. 1.4.Sugar metabolism 1.4.3. Krebs Cycle
NF38_RS04200	6.9065e-08	1.22434	GO:0031522	secD	0:HI0240:268478-270328	protein translocase subunit SecD	2. Transport 2.1 uptake/intake systems 2.1.16 oligopeptides/proteins
NF38_RS05215	0.000106299	1.22151	GO:0031317	#N/A	0:HI0052:52628-53614		2. Transport. 2.3 Other transport systems
NF38_RS06375	0.000209933	1.21306	#N/A	#N/A	N/D		10. Hypothetical
NF38_RS09370	7.04628e-05	1.19978	#N/A	#N/A	N/D		10. Hypothetical
NF38_RS06395	0.0271377	1.19604	#N/A	#N/A	N/D		10. Hypothetical
NF38_RS08775	6.87323e-06	1.19445	#N/A	nrfC	0:HI1067:1131024-1131701	cytochrome c nitrite reductase Fe-S protein	2. Transport systems 2.3 other transport systems
NF38_RS00895	0.0202978	1.17856	GO:0004612	pckA	0:HI0809:858019-859635	Involved in the gluconeogenesis	1. Metabolism 1.4. Sugar metabolism 1.4.1. Hexoses metabolism (Glycolysis, gluconeogenesis, hexoses)
NF38_RS06830	1.96554e-09	1.17631	#N/A	trpH	0:HI1400:1496764-1497588	PHP domain-containing protein	4. Nucleic acids processing, restriction and modification
NF38_RS02020	4.44593e-14	1.16635	#N/A	rseB	0:HI0630:669086-670033	sigma-E factor regulatory protein RseB	5. Transcription and translation machinery 5.5. Regulators
NF38_RS07615	0.00154678	1.16537	#N/A	#N/A	0: HI1625		9. Others
NF38_RS09265	1.78527e-11	1.16506	#N/A	#N/A			5. Transcription and translation machinery 5.5. Regulators
NF38_RS00765	1.51518e-05	1.16456	GO:0050660	frdA	0:HI0835:883887-885686	fumarate reductase (quinol) flavoprotein subunit	1. Metabolism 1.4. Sugar metabolism 1.4.3. Krebs cycle
NF38_RS09285	1.04148e-06	1.16097	#N/A	#N/A			9. Others
NF38_RS02070	1.18057e-06	1.15636	#N/A	#N/A	N/D		10. Hypothetical
NF38_RS04195	4.12216e-08	1.15351	GO:0005887	yajC	0:HI0241:270398-270691	preprotein translocase subunit YajC	2. Transport 2.1 uptake/intake systems 2.1.16 oligopeptides/proteins
NF38_RS09460	0.000777319	1.15194	#N/A	#N/A			10. Hypothetical
NF38_RS02745	3.61706e-13	1.14936	GO:0051989	hemW	0:HI0463:485219-486370	radical SAM family heme chaperone HemW	7. Protein degradation /stability 7.2 Chaperone
NF38_RS05255	6.48456e-05	1.13624	#N/A	#N/A	0:HI0045:47298-47852		10. Hypothetical
NF38_RS06935	0.0034555	1.13352	GO:0003677	#N/A	N/D		9. Others
NF38_RS08720	2.69883e-09	1.1288	#N/A	#N/A	0:HI1078:1145211-1145978		2. Transport 2.1.2 amino acids
NF38_RS03535	0.00089134	1.12777	GO:0005506	iscX	0:HI0371:394627-394821	Fe-S cluster assembly protein IscX	1. Metabolism 1.13 Other metabolismm genes
NF38_RS09440	0.0295915	1.12657	#N/A	#N/A			10. Hypothetical
NF38_RS06765	1.97812e-11	1.12363	#N/A	#N/A	0:HI1388.1:1484727-1485113		10. Hypothetical
NF38_RS01790	0.000427313	1.11875	GO:0005737	zapB	0:HI0668:713652-713870	Citokinase	8. Cell wall 8.4. Cell division
NF38_RS08590	1.08399e-14	1.11434	#N/A	#N/A	0:HI1104:1167406-1168629		2. Transport 2.3 Other transport systems
NF38_RS08645	8.78674e-07	1.09971	GO:0005886	ccmE	0:HI1093:1156091-1156612	cytochrome c maturation protein CcmE	7. Protein degradation /stability 7.2 Chaperone
NF38_RS05115	1.56448e-05	1.08722	GO:0051087	grpE	0:HI0071:78763-79455	nucleotide exchange factor GrpE	7. Protein degradation /stability 7.2 Chaperone
NF38_RS08115	4.19733e-06	1.08611	GO:0016020	cvpA	0:HI1206:1272884-1273375	Colicin V production	6. stress response/nutrient starvation
NF38_RS02015	1.92473e-07	1.08519	GO:0004594	coaA	0:HI0631:670124-671059	type I pantothenate kinase	1. Metabolism 1.7. Coenzyme A biosynthesis
NF38_RS01725	7.73149e-11	1.06056	GO:0003700	ilvY	0:HI0681:722364-723242	HTH-type transcriptional activator IlvY	5. Transcription and translation machinery 5.1. Transcription factors
NF38_RS06760	4.28664e-10	1.05851	#N/A	trpG	0:HI1388:1484097-1484678	anthranilate synthase component II	1. Metabolism 1.2 Aa metabolism 1.2.3. Trp (biosyinthesis)
NF38_RS00535	8.19993e-08	1.05619	GO:0004637	purD	0:HI0888:941550-942839	phosphoribosylamine--glycine ligase	1. Metabolism 1.1 Nucleotide metabolism 1.1.1 Purine metabolism
NF38_RS00585	2.50608e-08	1.05115	#N/A	yhbE	0:HI0878:931104-932024	putative transporter YhbE	2. Transport 2.3 Other transport systems
NF38_RS04675	0.000129692	1.05025	#N/A	#N/A	N/D	isoprenylcysteine carboxylmethyltransferase family protein	9. Others
NF38_RS07030	3.18902e-13	1.047	GO:0004834	trpB	0:HI1431:1519211-1520404	tryptophan synthase subunit beta	1. Metabolism 1.2 Aa metabolism 1.2.3. Trp (biosyinthesis)
NF38_RS01915	7.62461e-16	1.04504	GO:0042597	torA	0:HI0643:685466-687943	trimethylamine-N-oxide reductase TorA	1. Metabolism 1.13 Other metabolism genes
NF38_RS09615	0.00102251	1.04353	#N/A	#N/A			10. Hypothetical
NF38_RS04175	1.48487e-10	1.04077	GO:0005737	queA	0:HI0245:273092-274183	tRNA preQ1(34) S-adenosylmethionine ribosyltransferase-isomerase QueA	1. Metabolism 1.1 Nucleotide metabolism 1.1.1 Purine metabolism
NF38_RS02750	4.27308e-18	1.03862	GO:0043565	lon	0:HI0462:482692-485103	endopeptidase La	7. Protein degradation / stability 7.1. Protein degrading machinery
NF38_RS09635	1.11607e-09	1.03673	GO:0005524	#N/A			10. Hypothetical
NF38_RS03140	1.13708e-06	1.03389	GO:0016021	tolA	0:HI0383:403937-405055	cell envelope integrity protein TolA	8. Cell wall 8.3. Cell division
NF38_RS06320	0.000313366	1.02732	#N/A	#N/A	N/D		9. Others
NF38_RS02780	8.93937e-10	1.02404	GO:0004798	tmk	0:HI0456:477338-477997	dTMP kinase	4. Nucleic acids processing, restriction and modification
NF38_RS07210	1.31344e-08	1.02385	GO:0004222	ftsH	0:HI1335:1410722-1412629	ATP-dependent zinc metalloprotease FtsH	7. Protein degradation / stability 7.1. Protein degrading machinery
NF38_RS07205	5.38332e-13	1.01474	GO:0004156	folP	0:HI1336:1412741-1413568	Folic Acid metabolism	1. Metabolism1.13. Other metabolism genes
NF38_RS05855	1.16872e-10	1.00878	#N/A	ytfE	0:HI1677:1745682-1746353	iron-sulfur cluster repair protein YtfE	6. stress response/nutrient starvation
NF38_RS06850	2.40368e-06	1.00748	#N/A	#N/A	0:HI1409:1503394-1504704		9. Others
NF38_RS01905	2.46062e-09	-1.01305	GO:0004622	pldB	0:HI0645:689231-690172	alpha/beta hydrolase	1. Metabolism 1.3. Lipid metabolism
NF38_RS04405	8.89352e-13	-1.02015	GO:0022627	rpsP	0:HI0204:218767-219015	30S ribosomal protein S16	5. Transcription and translation machinery 5.3. Ribosome related
NF38_RS08000	1.5513e-11	-1.04203	GO:0008964	ppc	0:HI1636:1698805-1701444	phosphoenolpyruvate carboxylase	1. Metabolism 1.4. Sugar metabolism 1.4.3. Krebs cycle
NF38_RS02295	1.87746e-14	-1.04237	GO:0017057	pgl	0:HI0556: 576109-576808	6-phosphogluconolactonase	1. Metabolism 1.4. Sugar metabolism 1.4.2. Pentose metabolism
NF38_RS04760	6.23401e-11	-1.04464	#N/A	#N/A	0:HI0134:147842-149017		10. Hypothetical
NF38_RS07835	2.59855e-10	-1.05965	GO:0008320	lolB	0:HI1607:1673345-1673974	lipoprotein insertase outer membrane protein LolB	7. Protein degradation /stability 7.2 Chaperone
NF38_RS07815	2.56069e-06	-1.06219	#N/A	gltS	0:HI1603:1669381-1670061	sodium/glutamate symporter	2. Transport 2.1. Uptake/Intake systems 2.1.2. Amino acids
NF38_RS05020	7.58236e-07	-1.06281	GO:0030170	#N/A	0:HI0090:97196-97909	Pyridoxal 5'-phosphate (PLP)-binding protein, which is involved in PLP homeostasis	9. Other
NF38_RS08840	2.33169e-08	-1.06283	#N/A	merP	0:HI1050:1115250-1115528	periplasmic mercuric ion binding protein	9. others
NF38_RS04360	3.10407e-08	-1.06465	#N/A	#N/A	N/D		10. Hypothetical
NF38_RS04145	2.83766e-09	-1.06652	GO:0015291	exbD	0:HI0252:283930-284373	TonB system transport protein ExbD	2. Transport 2.1.16 Protein transport
NF38_RS05585	7.16268e-11	-1.07698	#N/A	pxpC	0:HI1730:1803086-1804015	5-oxoprolinase component C	1. Metabolism 1.2 Aa metabolism 1.2.9. Glutamate
NF38_RS01900	1.21997e-14	-1.08113	GO:0004073	asd	0:HI0646:690227-691342	archaetidylserine decarboxylase	1. Metabolism 1.2 Aa metabolism 1.2.7 Lysine biosinthesis
NF38_RS01990	1.18348e-12	-1.08142	GO:0003746	tuf	0:HI0632:671764-672948	elongation factor Tu	5. Transcription and translation machinery 5.5 Regulators
NF38_RS05580	5.70503e-12	-1.10411	#N/A	pxpB	0:HI1731:1804012-1804653	5-oxoprolinase subunit PxpB	1. Metabolism 1.2 Aa metabolism 1.2.9. Glutamate
NF38_RS04395	1.0396e-14	-1.11689	GO:0030288	nadN	0:HI0206:220104-221915	NAD nucleotidase	1. Metabolism 1.1. Nucleotide metabolism 1.1.1 purine metabolism
NF38_RS04515	1.66346e-10	-1.11726	#N/A	#N/A	0:HI0183:197006-198451		2. Transport 2.1 Uptake/Intake sysitems 2.1.2 Aminoacids
NF38_RS03050	1.56822e-07	-1.122	#N/A	ompP	0:HI0401:422144-423523		2. Transport 2.1. Uptake/intake systems 2.1.17 long chain fatty acids
NF38_RS07350	1.58614e-21	-1.12348	#N/A	#N/A	N/D		5. Transcription and translation machinery 5.5 Regulators
NF38_RS05760	3.57533e-06	-1.13698	GO:0015689	modA	0:HI1693:1763283-1764047	molybdate ABC transporter substrate-binding protein	2. Transport 2.1 Uptake/Intake sysitems 2.1.4. Molybdenum
NF38_RS06045	2.11837e-11	-1.13711	GO:0009360	dnaX	0:HI1229:1297779-1299845	DNA polymerase III subunit gamma/tau	4. Nucleic acids processing, restriction and modification.
NF38_RS03750	3.83014e-13	-1.14226	#N/A	priA	0:HI0339: 365938-368130	DNA binding (helicase)	4. Nucleic acids processing, restriction and modification.
NF38_RS07820	1.68398e-09	-1.15023	#N/A	#N/A	0:HI1604:1670086-1671348		2. Transport. 2.1. Uptake/intake systems 2.1.9. Phosphate (Pi)
NF38_RS06215	1.30968e-15	-1.15099	#N/A	#N/A	0:HI1265:1344944-1346707		5. Transcription and traslation machinery 5.3 Ribosome related things
NF38_RS07990	4.57681e-37	-1.16003	GO:0008666	dapD	0:HI1634:1696426-1697253	2,3,4,5-tetrahydropyridine-2,6-dicarboxylate N-succinyltransferase	1. Metabolism 1.2 Aa metabolism 1.2.7 L-lysine biosynthesis via DAP pathway
NF38_RS05785	1.4356e-14	-1.16041	#N/A	rnfE	0:HI1688:1758396-1759103	Rnf electron transport complex subunit RnfE	1. Metabolism 1.13. Other metabolism genes
NF38_RS08060	7.5621e-26	-1.16188	#N/A	#N/A	0:HI1217:1284588-1287329		2. Transport 2.1.15 other intake systems
NF38_RS06735	3.67013e-17	-1.1688	GO:0043190	pstS	0:HI1383m:1479081-1480084	phosphate ABC transporter substrate-binding protein PstS	2. Transport. 2.1. Uptake/intake systems 2.1.9. Phosphate (Pi)
NF38_RS05590	4.18796e-12	-1.20655	GO:0003824	pxpA	0:HI1729m:1802362-1803099	5-oxoprolinase subunit PxpA	1. Metabolism 1.2 Aa metabolism 1.2.9. Glutamate
NF38_RS03620	1.62589e-13	-1.21889	#N/A	#N/A	0:HI0352:379232-379927		10. Hypothetical
NF38_RS02575	6.95384e-09	-1.21897	#N/A	potD-A	0:HI0498:513770-514822		2. Transport 2.2 export systems
NF38_RS08850	1.57311e-19	-1.23151	#N/A	#N/A	0:HI1048:1113797-1114906		10. Hypothetical
NF38_RS08175	4.2173e-16	-1.2486	#N/A	gcvA	0:HI1194m:1260108-1261001	transcriptional regulator GcvA	5. Transcription and translation machinery 5.5 Regulators
NF38_RS02160	3.22507e-19	-1.28961	GO:0030288	cpdB	0:HI0583:603690-605663	2',3'-cyclic-nucleotide 2'-phosphodiesterase	1. Metabolism 1.13. Other metabolism genes
NF38_RS06075	1.58787e-29	-1.28999	#N/A	ydgA	N/D		4. Nucleic acids processing, restriction and modification.
NF38_RS01690	3.12716e-20	-1.30924	#N/A	glpF	0:HI0690:734270-735064	Glycerol uptake facilitator protein	2. Transport. 2.1. Uptake/intake systems 2.1.12 Glycerol
NF38_RS05025	1.59869e-46	-1.31341	GO:0050661	thrA	0:HI0089:94425-96872	bifunctional aspartate kinase/homoserine dehydrogenase I	1. Metabolism 1.2 Aa metabolism 1.2.4.Threonine
NF38_RS08025	3.76546e-16	-1.33461	GO:0005524	sapD	0:HI1641:1706506-1707555	oligopeptide/dipeptide ABC transporter ATP-binding protein	2. Transport 2.1 uptake/intake systems 2.1.1 iron
NF38_RS03885	2.08039e-10	-1.33963	#N/A	hofC	0:HI0297:331039-332259	inner membrane protein HofC	2. Transport 2.1.16 Oligopeptides/ Protein transport
NF38_RS04690	5.89181e-07	-1.39253	#N/A	siaP	0:HI0146:161558-162547	sialic acid TRAP transporter substrate-binding protein SiaP	2. Transport 2.1. Uptake/intake systems 2.1.17. sugars
NF38_RS08505	3.90928e-27	-1.41534	#N/A	oppA	0:HI1124:1190309-1191934	oligopeptide ABC transporter periplasmic binding protein	2. Transport 2.1. Uptake/intake systems 2.1.16 oligopeptides/proteins
NF38_RS07895	1.4563e-19	-1.4218	#N/A	aspC	0:HI1617:1684756-1685946	aspartate aminotransferase	1. Metabolism 1.2 Aa metabolism 1.2.10. Aspartate
NF38_RS01700	3.09525e-24	-1.46756	GO:0015169	glpT	0:HI0686:730072-731514	glycerol-3-phosphate transporte	2. Transport. 2.1. Uptake/intake systems 2.1.12 Glycerol
NF38_RS04725	3.23493e-13	-1.46775	GO:0016020	ompP2	0:HI0139:154039-155118	outer membrane protein P2	8. Cell wall 8.4. OMP
NF38_RS05595	8.72286e-11	-1.51661	#N/A	#N/A	0:HI1728:1801125-1802318		2. Transport. 2.1. Uptake/intake systems 2.1.15 Other
NF38_RS01695	4.58003e-27	-1.58098	GO:0008081	glpQ	0:HI0689:732946-734040	glycerophosphodiester phosphodiesterase	1. Metabolism 1.8. Glycerol metabolism
NF38_RS01685	4.97645e-15	-1.60751	GO:0004370	glpK	0:HI0691:735085-736596	glycerol kinase GlpK	1. Metabolism 1.8. Glycerol metabolism
NF38_RS07010	5.1251e-15	-1.6718	#N/A	#N/A	0:HI1427:1515608-1516444		10. Hypothetical
NF38_RS07530	9.38073e-13	-1.67223	GO:0016021	sstT	0:HI1545:1615824-1617068	serine/threonine transporter SstT	2. Transport 2.1. Uptake/Intake systems 2.1.2. Amino acids
NF38_RS02275	1.52095e-28	-1.78953	GO:0016020	#N/A	0:HI0561:579736-581637		2. Transport. 2.1. Uptake/intake systems 2.1.16 Oligopeptides/proteins
NF38_RS03875	2.41912e-18	-1.79078	#N/A	ppdD	0:HI0299:333647-334096	prepilin peptidase-dependent protein D	3. Natural competence
NF38_RS00215	1.01673e-32	-2.01367	GO:0030170	dat	0:HI0949:1008963-1010327	diaminobutyrate--2-oxoglutarate aminotransferase	1. Metabolism 1.2 Amino acids 1.2.19. Other
NF38_RS03880	4.58453e-19	-2.27111	#N/A	hofB	0:HI0298:332256-333650	protein transport protein	2. Transport 2.3 Other transport systems
NF38_RS08055	6.17972e-35	-2.48494	GO:0005887	lctP	0:HI1218:1287584-1289182	L-lactate permease	2. Transport 2.1 uptake/intake systems 2.1.18 lactate
NF38_RS06525	1.26337e-26	-2.51833	#N/A	potD-B	0:HI1344:1420204-1421343	Spermidine/putrescine-binding periplasmic protein 1 (SPBP)	2. Transport 2.1 uptake/intake systems 2.1.8 polyamines
NF38_RS02260	1.72448e-48	-2.63882	GO:0004071	asnA	0:HI0564:582978-583970	aspartate ammonia ligase	1. Metabolism.1.2 Aa metabolism. 1.2.16 Asparagine biosynthesis
NF38_RS04480	4.66968e-71	-5.19192	GO:0016639	gdhA	0:HI0189:203291-204640	Catalyzes the reversible oxidative deamination of glutamate to alpha-ketoglutarate and ammonia.	1. Metabolism; 1.2 Aa metabolism; 1.2.9 Glutamate biosynthesis
