# Supplementary material for: Haemophilus influenzae tryptophan biosynthesis is required for lung infection
Source: Front Cell Infect Microbiol. 2026 Jul 10;16:1787089. doi: 10.3389/fcimb.2026.1787089 (PMC13395689; doi:10.3389/fcimb.2026.1787089)
Supplement: Supplementary file 3 [file DataSheet3.xlsx]

## Sheet: Convergent_Excludons_NTHi375
	Seqnames	Start	End	Strand	Locus_tag	Gene	Transcript_start	Transcript_end	Gene_coverage	Overlapping_cov_plus	Overlapping_cov_minus	Gene_position	Pair_index	Description	Function
9	NZ_CP009610.1	48645	49460	+	NF38_RS00235	mutM	43544	51540	78	447	461	9	1	formamidopyrimidine-DNA glycosylase	Involved in base excision repair of DNA damaged by oxidation or by mutagenic agents. Acts as a DNA glycosylase that recognizes and removes damaged bases. Has a preference for oxidized purines, such as 7,8-dihydro-8-oxoguanine (8-oxoG). Has AP (apurinic/apyrimidinic) lyase activity and introduces nicks in the DNA strand. Cleaves the DNA backbone by beta-delta elimination to generate a single-stran…
10	NZ_CP009610.1	49534	50556	-	NF38_RS00240	degS	49519	51451	387			10	1	Serine endoprotease	A site-1 protease (S1P) that cleaves the peptide bond between 'Val-148' and 'Ser-149' in RseA. Part of a regulated intramembrane proteolysis (RIP) cascade. When heat shock or other environmental stresses disrupt protein folding in the periplasm, DegS senses the accumulation of unassembled outer membrane porins (OMP) and then initiates RseA (anti sigma-E factor) degradation by cleaving its peripla…
11	NZ_CP009610.1	66212	67393	+	NF38_RS00320	-	65839	67667	170	279	476	11	2	hypothetical protein
12	NZ_CP009610.1	67610	69136	-	NF38_RS00325	-	67385	69136	295			12	2	catalase
15	NZ_CP009610.1	84551	85576	+	NF38_RS00400	lpxD	83715	85665	1680	1180	2265	15	3	UDP-3-O-acylglucosamine N-acyltransferase	Catalyzes the N-acylation of UDP-3-O-acylglucosamine using 3-hydroxyacyl-ACP as the acyl donor. Is involved in the biosynthesis of lipid A, a phosphorylated glycolipid that anchors the lipopolysaccharide to the outer membrane of the cell.
16	NZ_CP009610.1	85732	86583	-	NF38_RS00405	tsf	85591	87561	2469			16	3	Elongation factor	Associates with the EF-Tu.GDP complex and induces the exchange of GDP to GTP. It remains bound to the aminoacyl-tRNA.EF-Tu.GTP complex up to the GTP hydrolysis stage on the ribosome.
17	NZ_CP009610.1	94134	94448	+	NF38_RS00440	NA	94112	94519	340	334	251	17	4	hypothetical protein
18	NZ_CP009610.1	94476	94997	-	NF38_RS00445	tadA	94117	95032	270			18	4	tRNA-specific adenosine deaminase	Catalyzes the deamination of adenosine to inosine at the wobble position 34 of tRNA(Arg2).
19	NZ_CP009610.1	101182	102714	+	NF38_RS00485	emrB	100747	102804	292	304	305	19	5	Multidrug export protein	Confers resistance to antibiotics.
20	NZ_CP009610.1	102727	103497	-	NF38_RS00490	ftsN	102351	103518	187			20	5	Cell division protein
21	NZ_CP009610.1	120959	122329	+	NF38_RS00560	-	120637	122450	263	663	662	21	6	sodium:alanine symporter
22	NZ_CP009610.1	122388	123125	-	NF38_RS00565	-	121894	123834	189			22	6	hypothetical protein
23	NZ_CP009610.1	125997	127169	+	NF38_RS00590	cgtA	125824	127169	730	1113	1114	23	7	GTPase ObgE/CgtA
24	NZ_CP009610.1	127239	127661	-	NF38_RS00595	ndk	125854	128305	263			24	7	Nucleoside diphosphate kinase	Major role in the synthesis of nucleoside triphosphates other than ATP. The ATP gamma phosphate is transferred to the NDP beta phosphate via a ping-pong mechanism, using a phosphorylated active-site intermediate.
27	NZ_CP009610.1	138946	139686	+	NF38_RS00645	rlmB	138503	139909	784	1648	1639	27	8	23S rRNA (guanosine-2'-O-)-methyltransferase RlmB	Specifically methylates the ribose of guanosine 2251 in 23S rRNA.
28	NZ_CP009610.1	139724	142294	-	NF38_RS00650	clpB	135598	142535	46			28	8	Chaperone protein ClpB	Part of a stress-induced multi-chaperone system, it is involved in the recovery of the cell from heat-induced damage, in cooperation with DnaK, DnaJ and GrpE. Acts before DnaK, in the processing of protein aggregates. Protein binding stimulates the ATPase activity; ATP hydrolysis unfolds the denatured protein aggregates, which probably helps expose new hydrophobic binding sites on the surface of …
31	NZ_CP009610.1	155876	156454	+	NF38_RS00725	mobA	155876	156619	179	225	286	31	9	Molybdenum cofactor guanylyltransferase	Transfers a GMP moiety from GTP to Mo-molybdopterin (Mo-MPT) cofactor (Moco or molybdenum cofactor) to form Mo-molybdopterin guanine dinucleotide (Mo-MGD) cofactor.
32	NZ_CP009610.1	156593	157585	-	NF38_RS00730	-	156341	157710	163			32	9	hypothetical protein
33	NZ_CP009610.1	161435	162118	+	NF38_RS00755	-	160666	162202	314	294	287	33	10	transcriptional regulator	response regulator in two-component regulatory system with CpxA, part of the envelope stress response system
34	NZ_CP009610.1	162384	163355	-	NF38_RS00760	epmA	161491	163355	226			34	10	Elongation factor P--(R)-beta-lysine ligase	With EpmB is involved in the beta-lysylation step of the post-translational modification of translation elongation factor P (EF-P). Catalyzes the ATP-dependent activation of (R)-beta-lysine produced by EpmB, forming a lysyl-adenylate, from which the beta-lysyl moiety is then transferred to the epsilon-amino group of a conserved specific lysine residue in EF-P.
37	NZ_CP009610.1	192051	193244	+	NF38_RS00905	ispC/dxr	191871	193246	274	326	321	37	11	1-deoxy-D-xylulose-5-phosphate reductoisomerase	catalyzes the formation of 2-C-methyl-D-erythritol 4-phosphate from 1-deoxy-D-xylulose-5-phosphate.
38	NZ_CP009610.1	193276	194085	-	NF38_RS00910	-	191969	194087	69			38	11	membrane protein
43	NZ_CP009610.1	219383	219865	+	NF38_RS01115	trmL	219373	220454	1120	3276	2043	43	12	tRNA (cytidine(34)-2'-O)-methyltransferase	Methylates the ribose at the nucleotide 34 wobble position in the two leucyl isoacceptors tRNA(Leu)(CmAA) and tRNA(Leu)(cmnm5UmAA). Catalyzes the methyl transfer from S-adenosyl-L-methionine to the 2'-OH of the wobble nucleotide.
44	NZ_CP009610.1	219914	220684	-	NF38_RS01120	lpsA	219914	220796	2235			44	12	lipooligosaccharide biosynthesis protein lpsA
47	NZ_CP009610.1	226860	227072	+	NF38_RS01165	rpmE	226860	227298	7580	6127	5918	47	13	50S ribosomal protein L31	Binds the 23S rRNA.
48	NZ_CP009610.1	227150	227833	-	NF38_RS01170	gpmA	227150	227833	4696			48	13	2,3-bisphosphoglycerate-dependent phosphoglycerate mutase	Catalyzes the interconversion of 2-phosphoglycerate and 3-phosphoglycerate.
49	NZ_CP009610.1	229241	230083	+	NF38_RS01180	-	229229	231208	118	596	578	49	14	hypothetical protein
50	NZ_CP009610.1	230144	230887	-	NF38_RS01185	lex2B	230144	231264	412			50	14	UDP-glucose-lipooligosaccharide glucosyltransferase
59	NZ_CP009610.1	256549	256644	+	NF38_RS09080	-	256406	256644	2684	3590	3270	59	15	methionine/alanine import family NSS transporter small subunit
60	NZ_CP009610.1	256777	257490	-	NF38_RS01270	lpxH	256365	257490	321			60	15	UDP-2,3-diacylglucosamine hydrolase	Hydrolyzes the pyrophosphate bond of UDP-2,3-diacylglucosamine to yield 2,3-diacylglucosamine 1-phosphate (lipid X) and UMP by catalyzing the attack of water at the alpha-P atom. Involved in the biosynthesis of lipid A, a phosphorylated glycolipid that anchors the lipopolysaccharide to the outer membrane of the cell.
65	NZ_CP009610.1	278376	279197	+	NF38_RS01365	metQ	278248	279197	1888	1762	1761	65	16	DL-methionine transporter substrate-binding subunit	This protein is a component of a D-methionine permease, a binding protein-dependent, ATP-driven transport system.
66	NZ_CP009610.1	279499	280266	-	NF38_RS01370	glpR_2/glpR_1/fucR	278147	284917	174			66	16	DeoR/GlpR family transcriptional regulator	Represses the glpD, glpFK, glpTQ, and glpACB operons involved in glycerol-3-phosphate metabolism
71	NZ_CP009610.1	311678	311917	+	NF38_RS01525	tusA	311636	312161	766	1180	1017	71	17	Sulfur carrier protein	Sulfur carrier protein which probably makes part of a sulfur-relay system.
72	NZ_CP009610.1	311959	312813	-	NF38_RS01530	htpX	311576	312986	203			72	17	Protease HtpX
81	NZ_CP009610.1	361358	361675	+	NF38_RS01735	glpE	359797	362556	140	1561	1574	81	18	Thiosulfate sulfurtransferase GlpE	Transferase that catalyzes the transfer of sulfur from thiosulfate to thiophilic acceptors such as cyanide or dithiols. May function in a CysM-independent thiosulfate assimilation pathway by catalyzing the conversion of thiosulfate to sulfite, which can then be used for L-cysteine biosynthesis.
82	NZ_CP009610.1	361757	362548	-	NF38_RS01740	tpiA	361757	362548	1312			82	18	Triosephosphate isomerase	Involved in the gluconeogenesis. Catalyzes stereospecifically the conversion of dihydroxyacetone phosphate (DHAP) to D-glyceraldehyde-3-phosphate (G3P).
85	NZ_CP009610.1	367195	367671	+	NF38_RS01775	ispF	367193	367981	640	874	763	85	19	2-C-methyl-D-erythritol 2,4-cyclodiphosphate synthase	Involved in the biosynthesis of isopentenyl diphosphate (IPP) and dimethylallyl diphosphate (DMAPP), two major building blocks of isoprenoid compounds. Catalyzes the conversion of 4-diphosphocytidyl-2-C-methyl-D-erythritol 2-phosphate (CDP-ME2P) to 2-C-methyl-D-erythritol 2,4-cyclodiphosphate (ME-CPP) with a corresponding release of cytidine 5-monophosphate (CMP).
86	NZ_CP009610.1	367978	368412	-	NF38_RS01780	dtd	367642	368566	311			86	19	D-aminoacyl-tRNA deacylase	An aminoacyl-tRNA editing enzyme that deacylates mischarged D-aminoacyl-tRNAs. Also deacylates mischarged glycyl-tRNA(Ala), protecting cells against glycine mischarging by AlaRS. Acts via tRNA-based rather than protein-based catalysis; rejects L-amino acids rather than detecting D-amino acids in the active site. By recycling D-aminoacyl-tRNA to D-amino acids and free tRNA molecules, this enzyme c…
87	NZ_CP009610.1	369328	370329	+	NF38_RS01795	glpX	369323	370329	200	435	440	87	20	Fructose-1,6-bisphosphatase	Catalyzes the hydrolysis of fructose 1,6-bisphosphate to fructose 6-phosphate.
88	NZ_CP009610.1	370384	372042	-	NF38_RS01800	cydC	370112	372116	108			88	20	Glutathione/L-cysteine transport system ATP-binding/permease protein CydC	Part of the ABC transporter complex CydDC that exports the reduced low-molecular-weight thiols cysteine and glutathione to the periplasm. Export of these thiol-containing redox-active molecules may be crucial for redox homeostasis in the periplasm, permitting correct assembly of various respiratory complexes and formation of correct disulfide bonds in periplasmic and secreted proteins. CydC conta…
89	NZ_CP009610.1	382829	383392	+	NF38_RS01855	tag	382367	384111	348	793	735	89	21	DNA-3-methyladenine glycosylase	Hydrolysis of the deoxyribose N-glycosidic bond to excise 3-methyladenine from the damaged DNA polymer formed by alkylation lesions.
90	NZ_CP009610.1	383389	384153	-	NF38_RS01860	-	383325	384175	505			90	21	glycosyltransferase family 2 protein	UDP-glucose LOS-beta-1,4 glucosyltransferase is required for biosynthesis of lipooligosaccharide; cd02511
91	NZ_CP009610.1	386181	388196	+	NF38_RS01880	rep	385889	388329	236	230	237	91	22	ATP-dependent DNA helicase Rep	Rep helicase is a single-stranded DNA-dependent ATPase involved in DNA replication; it can initiate unwinding at a nick in the DNA. It binds to the single-stranded DNA and acts in a progressive fashion along the DNA in the 3' to 5' direction.
92	NZ_CP009610.1	388295	389182	-	NF38_RS01885	yafC	388252	389184	475			92	22	LysR family transcriptional regulator/HTH-type transcriptional regulator DmlR
95	NZ_CP009610.1	403862	404152	+	NF38_RS01970	-	402821	404215	200	347	397	95	23	hypothetical protein
96	NZ_CP009610.1	404201	405190	-	NF38_RS01975	dusA	402922	405528	134			96	23	tRNA-dihydrouridine(20/20a) synthase	Catalyzes the synthesis of 5,6-dihydrouridine (D), a modified base found in the D-loop of most tRNAs, via the reduction of the C5-C6 double bond in target uridines. Specifically modifies U20 and U20a in tRNAs.
97	NZ_CP009610.1	408060	408983	+	NF38_RS02015	coaA	408060	409065	523	628	664	97	24	Pantothenate kinase
98	NZ_CP009610.1	409074	410021	-	NF38_RS02020	rseB	408330	411307	377			98	24	Sigma-E factor regulatory protein RseB	Negatively modulates the activity of sigma-E (RpoE) by stabilizing RseA under non-stress conditions. Although not essential for association of sigma-E with Rsea it increases their affinity 2- to 3-fold. When bound to RseA it prevents proteolysis by DegS, which is probably relieved by lipopolysaccharide binding (LPS) (By similarity).
99	NZ_CP009610.1	425491	425949	+	NF38_RS02105	recX	424326	426133	559	659	726	99	25	Regulatory protein RecX	Modulates RecA activity.
100	NZ_CP009610.1	425946	426332	-	NF38_RS02110	crcB/fluC	425737	426332	479			100	25	Fluoride-specific ion channel FluC	Fluoride-specific ion channel. Important for reducing fluoride concentration in the cell, thus reducing its toxicity.
107	NZ_CP009610.1	453486	454103	+	NF38_RS02230	fabR	452571	454146	680	2043	2012	107	26	DNA-binding transcriptional repressor
108	NZ_CP009610.1	454173	454649	-	NF38_RS02235	greB	452553	454651	54			108	26	Transcription elongation factor GreB	Necessary for efficient RNA polymerase transcription elongation past template-encoded arresting sites. The arresting sites in DNA have the property of trapping a certain fraction of elongating RNA polymerases that pass through, resulting in locked ternary complexes. Cleavage of the nascent transcript by cleavage factors such as GreA or GreB allows the resumption of elongation from the new 3'termi…
111	NZ_CP009610.1	462355	462807	+	NF38_RS02265	asnC	462353	462807	680	964	928	111	27	Regulatory protein AsnC	Activator of asnA transcription.
112	NZ_CP009610.1	462833	463228	-	NF38_RS02270	hslR	462432	463228	306			112	27	Heat shock protein 15 homolog	Involved in the recycling of free 50S ribosomal subunits that still carry a nascent chain. Binds RNA more specifically than DNA. Binds with very high affinity to the free 50S ribosomal subunit. Does not bind it when it is part of the 70S ribosome (By similarity).
115	NZ_CP009610.1	473252	474164	+	NF38_RS02325	lex-1 (pseudogene)	473243	474994	121	482	472	115	28	lipooligosaccharide biosynthesis protein lex-1, disrupted
116	NZ_CP009610.1	474203	475066	-	NF38_RS02330	rsmA	474203	475066	508			116	28	Ribosomal RNA small subunit methyltransferase A	Specifically dimethylates two adjacent adenosines (A1518 and A1519) in the loop of a conserved hairpin near the 3'-end of 16S rRNA in the 30S particle. May play a critical role in biogenesis of 30S subunits.
123	NZ_CP009610.1	497695	498735	+	NF38_RS02460	-	497695	499074	380	417	435	123	29	hypothetical protein
124	NZ_CP009610.1	498691	499347	-	NF38_RS02465	-	498406	499347	305			124	29	membrane protein
125	NZ_CP009610.1	514414	515358	+	NF38_RS02510	tehA	514287	515358	185	340	354	125	30	Dicarboxylate transporter/tellurite-resistance protein TehA	Ion channel involved in potassium tellurite resistance.
126	NZ_CP009610.1	515411	516130	-	NF38_RS02515	tsaA/trmO	514486	516147	78			126	30	tRNA (adenine(37)-N6)-methyltransferase	S-adenosyl-L-methionine-dependent methyltransferase responsible for the addition of the methyl group in the formation of N6-methyl-N6-threonylcarbamoyladenosine at position 37 (m6t6A37) of the tRNA anticodon loop of tRNA(Thr)(GGU). The methyl group of m6t6A37 appears to slightly improve the efficiency of the tRNA decoding ability. Binds to tRNA.
127	NZ_CP009610.1	517161	517649	+	NF38_RS02525	rraA	517161	518184	137	528	573	127	31	Regulator of ribonuclease activity A	Globally modulates RNA abundance by binding to RNase E (Rne) and regulating its endonucleolytic activity. Can modulate Rne action in a substrate-dependent manner by altering the composition of the degradosome. Modulates RNA-binding and helicase activities of the degradosome.
128	NZ_CP009610.1	517789	518340	-	NF38_RS02530	-	517774	518340	346			128	31	membrane protein
129	NZ_CP009610.1	527491	528543	+	NF38_RS02575	potD	527458	528543	1351	1923	1917	129	32	Spermidine/putrescine ABC transporter, periplasmic-binding protein
130	NZ_CP009610.1	528613	529947	-	NF38_RS02580	hslU	527384	530204	33			130	32	ATP-dependent protease ATPase subunit HslU	ATPase subunit of a proteasome-like degradation complex; this subunit has chaperone activity. The binding of ATP and its subsequent hydrolysis by HslU are essential for unfolding of protein substrates subsequently hydrolyzed by HslV. HslU recognizes the N-terminal part of its protein substrates and unfolds these before they are guided to HslV for hydrolysis.
135	NZ_CP009610.1	552857	553699	+	NF38_RS02730	NA	552333	554436	392	1332	1332	135	33	hypothetical protein
136	NZ_CP009610.1	553742	554974	-	NF38_RS02735	serA	553742	555171	1159			136	33	D-3-phosphoglycerate dehydrogenase	Catalyzes the reversible oxidation of 3-phospho-D-glycerate to 3-phosphonooxypyruvate, the first step of the phosphorylated L-serine biosynthesis pathway. Also catalyzes the reversible oxidation of 2-hydroxyglutarate to 2-oxoglutarate.
137	NZ_CP009610.1	559669	560544	+	NF38_RS02755	-	559669	560601	251	283	283	137	34	membrane protein
138	NZ_CP009610.1	560594	561385	-	NF38_RS02760	mazG	559736	561385	125			138	34	Nucleoside triphosphate pyrophosphohydrolase	Involved in the regulation of bacterial cell survival under conditions of nutritional stress. Regulates the MazE-MazF toxin-antitoxin (TA) system that mediates programmed cell death (PCD). This is achieved by lowering the cellular concentration of (p)ppGpp produced by RelA under amino acid starvation, thus protecting the cell from the toxicity of MazF. Reduction of (p)ppGpp can be achieved by dir…
143	NZ_CP009610.1	592098	593930	+	NF38_RS02925	glmS	592086	595716	168	451	458	143	35	Glutamine--fructose-6-phosphate aminotransferase [isomerizing]	Catalyzes the first step in hexosamine metabolism, converting fructose-6P into glucosamine-6P using glutamine as a nitrogen source.
144	NZ_CP009610.1	593985	594518	-	NF38_RS02930	dsbB	593938	595158	466			144	35	Disulfide bond formation protein B	Required for disulfide bond formation in some periplasmic proteins. Acts by oxidizing the DsbA protein.
145	NZ_CP009610.1	596197	596922	+	NF38_RS02940	fadR	596197	597351	398	665	760	145	36	Fatty acid metabolism regulator protein	Multifunctional regulator of fatty acid metabolism.
146	NZ_CP009610.1	596968	598335	-	NF38_RS02945	pssA	596968	598342	1222			146	36	CDP-diacylglycerol--serine O-phosphatidyltransferase
147	NZ_CP009610.1	598482	599537	+	NF38_RS02950	-	598446	599656	176	170	249	147	37	rRNA methyltransferase
148	NZ_CP009610.1	599568	600266	-	NF38_RS02955	-	599455	600536	418			148	37	tRNA (adenine-N6)-methyltransferase
149	NZ_CP009610.1	600336	601655	+	NF38_RS02960	srmB	599663	603901	125	390	395	149	38	ATP-dependent RNA helicase SrmB	DEAD-box RNA helicase involved in the assembly of the 50S ribosomal subunit at low temperature. Exhibits RNA-stimulated ATP hydrolysis and RNA unwinding activity.
150	NZ_CP009610.1	601689	603068	-	NF38_RS02965	yegQ/trhP	601689	603109	444			150	38	tRNA hydroxylation protein P	Involved in prephenate-dependent formation of 5-hydroxyuridine (ho5U) modification at position 34 in tRNAs, the first step in 5-carboxymethoxyuridine (cmo5U) biosynthesis.
153	NZ_CP009610.1	617716	619008	+	NF38_RS03035	tilS/mesJ	617597	619209	505	692	674	153	39	tRNA(Ile)-lysidine synthase	Ligates lysine onto the cytidine present at position 34 of the AUA codon-specific tRNA(Ile) that contains the anticodon CAU, in an ATP-dependent manner. Cytidine is converted to lysidine, thus changing the amino acid specificity of the tRNA from methionine to isoleucine.
154	NZ_CP009610.1	619016	619687	-	NF38_RS03040	mutH	618430	621655	195			154	39	DNA mismatch repair protein MutH	Sequence-specific endonuclease that cleaves unmethylated GATC sequences. It is involved in DNA mismatch repair.
157	NZ_CP009610.1	628708	630588	+	NF38_RS03095	-	628610	630612	241	258	270	157	40	acyltransferase
158	NZ_CP009610.1	630631	631773	-	NF38_RS03100	rnd	630381	632211	260			158	40	Ribonuclease D	Exonuclease involved in the 3' processing of various precursor tRNAs. Initiates hydrolysis at the 3'-terminus of an RNA molecule and releases 5'-mononucleotides.
159	NZ_CP009610.1	641346	641807	+	NF38_RS03150	pal/ompP6	641254	641807	11532	7544	7314	159	41	Peptidoglycan-associated lipoprotein	Part of the Tol-Pal system, which plays a role in outer membrane invagination during cell division and is important for maintaining outer membrane integrity.
160	NZ_CP009610.1	642241	643266	-	NF38_RS03165	-	640968	643339	827			160	41	tyrosine-type recombinase/integrase
161	NZ_CP009610.1	654488	654754	+	NF38_RS03270	-	654351	654788	931	848	773	161	42	hypothetical protein
162	NZ_CP009610.1	654740	654979	-	NF38_RS09385	-	654493	654979	550			162	42	hypothetical protein
163	NZ_CP009610.1	656073	656240	+	NF38_RS09390	-	656070	658091	22	496	499	163	43	hypothetical protein
164	NZ_CP009610.1	656268	657116	-	NF38_RS03285	NA	656259	658091	83			164	43	hypothetical protein
165	NZ_CP009610.1	697741	697935	+	NF38_RS03535	iscX	690719	698819	142	927	923	165	44	Protein IscX	May function as iron donor in the assembly of iron-sulfur clusters.
166	NZ_CP009610.1	697986	698600	-	NF38_RS03540	-	697972	698600	391			166	44	hypothetical protein
167	NZ_CP009610.1	704034	704912	+	NF38_RS03570	pbpG	704034	705103	402	1638	3403	167	45	D-alanyl-D-alanine endopeptidase	Cell wall formation. May play a specialized role in remodeling the cell wall. Specifically hydrolyzes the DD-diaminopimelate-alanine bonds in high-molecular-mass murein sacculi (By similarity).
168	NZ_CP009610.1	704950	705099	-	NF38_RS09405	-	704942	705101	3663			168	45	hypothetical protein
169	NZ_CP009610.1	708051	708866	+	NF38_RS03595	ABC-3	707816	708866	848	1330	1299	169	46	metal ABC transporter permease	Part of an ATP-driven transport system HI_0359/HI_0360/HI_0361/HI_0362 for iron.
170	NZ_CP009610.1	708960	709607	-	NF38_RS03600	tenA	707802	710268	80			170	46	Aminopyrimidine aminohydrolase	Catalyzes an amino-pyrimidine hydrolysis reaction at the C5' of the pyrimidine moiety of thiamine compounds, a reaction that is part of a thiamine salvage pathway.
171	NZ_CP009610.1	716118	716762	+	NF38_RS03635	adk	716118	716762	3111	4443	4474	171	47	Adenylate kinase	Catalyzes the reversible transfer of the terminal phosphate group between ATP and AMP. Plays an important role in cellular energy homeostasis and in adenine nucleotide metabolism (By similarity). It may be linked to the biosynthesis of lipopolysaccharide surface molecules, which are important for the pathogenesis of H.influenzae
172	NZ_CP009610.1	716922	717524	-	NF38_RS03640	napC/nirT	716015	718306	216			172	47	Cytochrome c3 family protein	Periplasmic nitrate (or nitrite) reductase c-type cytochrome, NapC/NirT family; TIGR02161. Mediates electron flow from quinones to the NapAB complex.
173	NZ_CP009610.1	724528	726720	+	NF38_RS03685	priA	724528	726975	131	365	230	173	48	Replication restart protein PriA	Initiates the restart of stalled replication forks, which reloads the replicative helicase on sites other than the origin of replication. Recognizes and binds to abandoned replication forks and remodels them to uncover a helicase loading site. Promotes assembly of the primosome at these replication forks.
174	NZ_CP009610.1	726762	727808	-	NF38_RS03690	-	726762	728428	510			174	48	membrane protein
179	NZ_CP009610.1	751984	752892	+	NF38_RS03840	rdgC	751969	753027	416	658	578	179	49	Recombination-associated protein RdgC	May be involved in recombination.
180	NZ_CP009610.1	752942	753361	-	NF38_RS03845	ruvX	752757	753799	370			180	49	Putative pre-16S rRNA nuclease	Could be a nuclease involved in processing of the 5'-end of pre-16S rRNA.
183	NZ_CP009610.1	763762	764079	+	NF38_RS03900	metJ	763752	764079	626	145	101	183	50	Met repressor	This regulatory protein, when combined with SAM (S-adenosylmethionine) represses the expression of the methionine regulon and of enzymes involved in SAM synthesis.
184	NZ_CP009610.1	764093	764479	-	NF38_RS03905	cueR	764043	764479	165			184	50	Probable heavy metal-dependent transcriptional regulator HI_0293	Could be a copper-dependent transcriptional activator of the ATPase HI_0290.
185	NZ_CP009610.1	769243	770610	+	NF38_RS03940	sdaA	769243	770764	785	1898	1888	185	51	L-serine dehydratase	Catalyzes the formation of pyruvate from serine
186	NZ_CP009610.1	770718	771974	-	NF38_RS03945	mtr	767969	771984	195			186	51	Tryptophan-specific transport protein	Involved in the transport of tryptophan into the cell.
189	NZ_CP009610.1	780999	781808	+	NF38_RS03995	-	780999	781952	392	952	896	189	52	membrane protein
190	NZ_CP009610.1	781826	783481	-	NF38_RS04000	lpt6	781793	783481	554			190	52	PE-tn-6--lipooligosaccharide phosphorylethanolamine transferase
193	NZ_CP009610.1	793200	793556	+	NF38_RS04075	folB	793200	794298	160	466	459	193	53	Dihydroneopterin aldolase	Catalyzes the conversion of 7,8-dihydroneopterin to 6-hydroxymethyl-7,8-dihydropterin. Can use L-threo-dihydroneopterin and D-erythro-dihydroneopterin as substrates for the formation of 6-hydroxymethyldihydropterin, but it can also catalyze the epimerization of carbon 2' of dihydroneopterin to dihydromonapterin.
194	NZ_CP009610.1	793652	796381	-	NF38_RS04080	ccmD	793393	796725	123			194	53	Heme exporter protein D	Required for the export of heme to the periplasm for the biogenesis of c-type cytochromes.
201	NZ_CP009610.1	827038	827334	+	NF38_RS04225	-	827038	827991	104	548	639	201	54	dithiol-disulfide isomerase
202	NZ_CP009610.1	827468	827620	-	NF38_RS09410	-	827468	827822	649			202	54	hypothetical protein
205	NZ_CP009610.1	837126	838328	+	NF38_RS04265	nhaA	837126	838430	354	348	284	205	55	Na(+)/H(+) antiporter NhaA	Na+/H+ antiporter that extrudes sodium in exchange for external protons.
206	NZ_CP009610.1	838367	838828	-	NF38_RS04270	asnC	838081	838830	305			206	55	AsnC family transcriptional regulator	Activator of asnA transcription.
207	NZ_CP009610.1	838948	839838	+	NF38_RS04275	rarD	837974	843074	47	1482	1483	207	56	EamA family transporter RarD. Putative chloramphenical resistance permease RarD
208	NZ_CP009610.1	839900	841471	-	NF38_RS04280	guaA	839900	842352	1374			208	56	GMP synthase [glutamine-hydrolyzing]	Catalyzes the synthesis of GMP from XMP.
215	NZ_CP009610.1	876236	876586	+	NF38_RS04420	rplS	875965	876586	3571	7685	7681	215	57	Large ribosomal subunit protein bL19	This protein is located at the 30S-50S ribosomal subunit interface and may play a role in the structure and function of the aminoacyl-tRNA binding site.
216	NZ_CP009610.1	876695	877735	-	NF38_RS04425	selD	874511	877788	148			216	57	Selenide, water dikinase	Synthesizes selenophosphate from selenide and ATP.
219	NZ_CP009610.1	894307	895134	+	NF38_RS04510	fghA	894304	895598	458	964	834	219	58	S-formylglutathione hydrolase	Serine hydrolase involved in the detoxification of formaldehyde.
220	NZ_CP009610.1	895319	896758	-	NF38_RS04515	-	894352	896758	370			220	58	sodium:alanine symporter
221	NZ_CP009610.1	902463	902945	+	NF38_RS04540	-	901994	905139	247	2108	2118	221	59	hypothetical protein
222	NZ_CP009610.1	903024	903812	-	NF38_RS04545	bamD	903024	903866	3949			222	59	outer membrane protein assembly factor BamD	Part of the outer membrane protein assembly complex, which is involved in assembly and insertion of beta-barrel proteins into the outer membrane.
223	NZ_CP009610.1	904896	905630	+	NF38_RS04555	pgeF/yfiH	902678	905688	332	589	607	223	60	Purine nucleoside phosphorylase	Purine nucleoside enzyme that catalyzes the phosphorolysis of adenosine and inosine nucleosides, yielding D-ribose 1-phosphate and the respective free bases, adenine and hypoxanthine. Also catalyzes the phosphorolysis of S-methyl-5'-thioadenosine into adenine and S-methyl-5-thio-alpha-D-ribose 1-phosphate. Also has adenosine deaminase activity.
224	NZ_CP009610.1	905674	906825	-	NF38_RS04560	mnmA	905347	908473	229			224	60	tRNA-specific 2-thiouridylase MnmA	Catalyzes the 2-thiolation of uridine at the wobble position (U34) of tRNA, leading to the formation of s2U34.
225	NZ_CP009610.1	915682	917052	+	NF38_RS04615	gorA	915682	917968	328	2604	2179	225	61	Glutathione reductase	Catalyzes the reduction of glutathione disulfide (GSSG) to reduced glutathione (GSH). Constitutes the major mechanism to maintain a high GSH:GSSG ratio in the cytosol.
226	NZ_CP009610.1	917161	918030	-	NF38_RS04620	asd	917157	918039	1488			226	61	Aspartate-semialdehyde dehydrogenase	Catalyzes the NADPH-dependent formation of L-aspartate-semialdehyde (L-ASA) by the reductive dephosphorylation of L-aspartyl-4-phosphate.
235	NZ_CP009610.1	954317	954823	+	NF38_RS04820	-	953512	956451	300	2615	2743	235	62	membrane protein
236	NZ_CP009610.1	954873	955874	-	NF38_RS04825	znuA	954873	955874	2086			236	62	High-affinity zinc uptake system protein ZnuA	Part of the ATP-binding cassette (ABC) transport system ZnuABC involved in zinc import (By similarity). Binds zinc with high affinity and specificity and delivers it to the membrane permease for translocation into the cytoplasm (By similarity).
239	NZ_CP009610.1	969838	970071	+	NF38_RS04890	-	969838	970731	220	696	750	239	63	hypothetical protein
240	NZ_CP009610.1	970089	970718	-	NF38_RS04895	gst	970001	970720	692			240	63	glutathione S-transferase	Conjugation of reduced glutathione to a wide number of exogenous and endogenous hydrophobic electrophiles.
245	NZ_CP009610.1	990685	991365	+	NF38_RS04970	-	989892	991404	164	204	219	245	64	peptidase M15
246	NZ_CP009610.1	991400	992470	-	NF38_RS04975	fbpC	990849	995317	108			246	64	Fe(3+) ions import ATP-binding protein FbpC	Part of the ABC transporter complex FbpABC involved in Fe3+ ions import. Responsible for energy coupling to the transport system.
247	NZ_CP009610.1	999851	1000987	+	NF38_RS05015	glxK	999340	1001745	133	1700	1768	247	65	glycerate kinase
248	NZ_CP009610.1	1001027	1001740	-	NF38_RS05020	-	1000862	1001740	1108			248	65	hypothetical protein
253	NZ_CP009610.1	1017962	1018306	+	NF38_RS05110	-	1017788	1018440	299	555	561	253	66	hypothetical protein
254	NZ_CP009610.1	1018319	1018915	-	NF38_RS05115	grpE	1018173	1018921	441			254	66	Protein GrpE	Participates actively in the response to hyperosmotic and heat shock by preventing the aggregation of stress-denatured proteins, in association with DnaK and GrpE. It is the nucleotide exchange factor for DnaK and may function as a thermosensor. Unfolded proteins bind initially to DnaJ; upon interaction with the DnaJ-bound protein, DnaK hydrolyzes its bound ATP, resulting in the formation of a st…
255	NZ_CP009610.1	1020017	1021693	+	NF38_RS05125	recN	1020017	1021958	966	1141	965	255	67	DNA repair protein RecN	May be involved in recombinational repair of damaged DNA.
256	NZ_CP009610.1	1021778	1024723	-	NF38_RS05130	glnE	1021612	1024998	261			256	67	Bifunctional glutamine synthetase adenylyltransferase/adenylyl-removing enzyme	Involved in the regulation of glutamine synthetase GlnA, a key enzyme in the process to assimilate ammonia. When cellular nitrogen levels are high, the C-terminal adenylyl transferase (AT) inactivates GlnA by covalent transfer of an adenylyl group from ATP to specific tyrosine residue of GlnA, thus reducing its activity. Conversely, when nitrogen levels are low, the N-terminal adenylyl removase (…
257	NZ_CP009610.1	1040362	1041075	+	NF38_RS05195	-	1040351	1041198	338	405	520	257	68	membrane protein
258	NZ_CP009610.1	1041128	1042312	-	NF38_RS05200	uxuA	1041128	1042619	998			258	68	Mannonate dehydratase	Catalyzes the dehydration of D-mannonate.
259	NZ_CP009610.1	1050351	1050989	+	NF38_RS05245	eda	1049760	1051348	118	214	320	259	69	2-dehydro-3-deoxyphosphogluconate aldolase	Involved in the degradation of glucose via the Entner-Doudoroff pathway (By similarity). Catalyzes the reversible, stereospecific retro-aldol cleavage of 2-keto-3-deoxy-6-phosphogluconate (KDPG) to pyruvate and D-glyceraldehyde-3-phosphate (By similarity).
260	NZ_CP009610.1	1051042	1051368	-	NF38_RS05250	-	1051034	1051381	306			260	69	hypothetical protein
261	NZ_CP009610.1	1055673	1056449	+	NF38_RS05285	-	1054651	1056798	211	384	383	261	70	hypothetical protein
262	NZ_CP009610.1	1056500	1056988	-	NF38_RS05290	mreD	1054361	1056988	69			262	70	Rod shape-determining protein MreD	Involved in formation of the rod shape of the cell. May also contribute to regulation of formation of penicillin-binding proteins (By similarity).
267	NZ_CP009610.1	1087476	1087916	+	NF38_RS05435	rimI	1087007	1088971	45	529	509	267	71	[Ribosomal protein bS18]-alanine N-acetyltransferase	Acetylates the N-terminal alanine of ribosomal protein bS18.
268	NZ_CP009610.1	1087960	1088868	-	NF38_RS05440	fdhE	1087960	1089052	161			268	71	Protein FdhE homolog	Necessary for formate dehydrogenase activity.
273	NZ_CP009610.1	1122971	1124164	+	NF38_RS05595	-	1122781	1124719	646	2420	2580	273	72	membrane protein
274	NZ_CP009610.1	1124235	1125569	-	NF38_RS05600	argG	1124230	1125607	1682			274	72	Argininosuccinate synthase
277	NZ_CP009610.1	1143649	1145676	+	NF38_RS05695	betT	1143649	1145863	3026	3322	5574	277	73	Choline-glycine betaine transporter, BCCT family transporter
278	NZ_CP009610.1	1145712	1147187	-	NF38_RS05700	pepA	1145666	1147187	2950			278	73	multifunctional aminopeptidase A/Probable cytosol aminopeptidase	Presumably involved in the processing and regular turnover of intracellular proteins. Catalyzes the removal of unsubstituted N-terminal amino acids from various peptides.
281	NZ_CP009610.1	1157898	1158701	+	NF38_RS05750	lsgF	1157898	1159606	135	366	398	281	74	UDP-galactose--lipooligosaccharide galactosyltransferase
282	NZ_CP009610.1	1158811	1159578	-	NF38_RS05755	-	1158605	1159598	390			282	74	TOBE domain-containing protein
283	NZ_CP009610.1	1161330	1162385	+	NF38_RS05770	modC	1161231	1162825	1430	1257	1290	283	75	Molybdenum import ATP-binding protein ModC	Part of the ABC transporter complex ModABC involved in molybdenum import. Responsible for energy coupling to the transport system.
284	NZ_CP009610.1	1162409	1163782	-	NF38_RS05775	-	1162396	1163782	568			284	75	sodium-dependent transporter, HI_1690	Putative sodium-dependent transporter.
285	NZ_CP009610.1	1172721	1174877	+	NF38_RS05825	yccS	1172721	1183363	167	2828	2831	285	76	Inner membrane protein YccS
286	NZ_CP009610.1	1174954	1176906	-	NF38_RS05830	-	1174954	1176933	2689			286	76	UDP-glucose:protein N-beta-glucosyltransferase
287	NZ_CP009610.1	1188827	1189279	+	NF38_RS05875	moaE	1188787	1189355	176	324	466	287	77	Molybdopterin synthase catalytic subunit	Converts molybdopterin precursor Z into molybdopterin. This requires the incorporation of two sulfur atoms into precursor Z to generate a dithiolene group. The sulfur is provided by MoaD (By similarity).
288	NZ_CP009610.1	1189334	1191979	-	NF38_RS05880	-	1189196	1192130	224			288	77	hypothetical protein
291	NZ_CP009610.1	1214313	1214864	+	NF38_RS05970	nlpC	1214131	1215027	116	166	173	291	78	Probable endopeptidase NlpC homolog
292	NZ_CP009610.1	1214947	1215164	-	NF38_RS09485	pseudogene	1214212	1215199	114			292	78	IS3 family transposase, frameshifted
293	NZ_CP009610.1	1215165	1215353	+	NF38_RS09605	pseudogene	1212965	1219800	13	3821	3825	293	79	Hpt domain-containing protein
294	NZ_CP009610.1	1215399	1215599	-	NF38_RS09610	-	1215325	1219500	42			294	79	type I restriction endonuclease subunit R, EcoR124 family
295	NZ_CP009610.1	1215769	1217463	+	NF38_RS05980	dld	1215760	1217485	5102	2286	2049	295	80	Quinone-dependent D-lactate dehydrogenase	Catalyzes the oxidation of D-lactate to pyruvate.
296	NZ_CP009610.1	1218012	1218590	-	NF38_RS05985	pdxT	1217377	1218761	1166			296	80	Pyridoxal 5'-phosphate synthase subunit PdxT	Catalyzes the hydrolysis of glutamine to glutamate and ammonia as part of the biosynthesis of pyridoxal 5'-phosphate. The resulting ammonia molecule is channeled to the active site of PdxS.
297	NZ_CP009610.1	1225046	1225366	+	NF38_RS06025	yciH	1224315	1226461	264	588	701	297	81	Stress response translation initiation inhibitor YciH	phosphomethylpyrimidine kinase
298	NZ_CP009610.1	1225395	1226090	-	NF38_RS06030	hda	1225395	1226090	410			298	81	DNA replication initiation factor	Controls initiation of DNA replication by inhibiting re-initiation of replication, promotes hydrolysis of DnaA-bound ATP
301	NZ_CP009610.1	1241566	1242711	+	NF38_RS06085	dnaJ	1239522	1244716	28	587	589	301	82	Chaperone protein DnaJ	Participates actively in the response to hyperosmotic and heat shock by preventing the aggregation of stress-denatured proteins and by disaggregating proteins, also in an autonomous, DnaK-independent fashion. Unfolded proteins bind initially to DnaJ; upon interaction with the DnaJ-bound protein, DnaK hydrolyzes its bound ATP, resulting in the formation of a stable complex. GrpE releases ADP from …
302	NZ_CP009610.1	1242790	1244043	-	NF38_RS06090	proA	1242790	1244210	355			302	82	Gamma-glutamyl phosphate reductase	Catalyzes the NADPH-dependent reduction of L-glutamate 5-phosphate into L-glutamate 5-semialdehyde and phosphate. The product spontaneously undergoes cyclization to form 1-pyrroline-5-carboxylate.
303	NZ_CP009610.1	1244824	1245624	+	NF38_RS06100	NA	1244824	1246349	206	512	516	303	83	hypothetical protein
304	NZ_CP009610.1	1245656	1246852	-	NF38_RS06105	bcr	1245454	1246852	244			304	83	bicyclomycin/multidrug efflux system	Involved in sulfonamide (sulfathiazole) and bicyclomycin resistance. Probable membrane translocase (By similarity).
307	NZ_CP009610.1	1262610	1266050	+	NF38_RS06175	mfd	1262310	1267474	497	2043	2167	307	84	Transcription-repair-coupling factor	Couples transcription and DNA repair by recognizing RNA polymerase (RNAP) stalled at DNA lesions. Mediates ATP-dependent release of RNAP and its truncated transcript from the DNA, and recruitment of nucleotide excision repair machinery to the damaged site.
308	NZ_CP009610.1	1266103	1267494	-	NF38_RS06180	-	1266087	1267494	2043			308	84	serine peptidase
309	NZ_CP009610.1	1268580	1269884	+	NF38_RS06190	folC	1268359	1269912	362	198	130	309	85	Dihydrofolate synthase/folylpolyglutamate synthase	Functions in two distinct reactions of the de novo folate biosynthetic pathway. Catalyzes the addition of a glutamate residue to dihydropteroate (7,8-dihydropteroate or H2Pte) to form dihydrofolate (7,8-dihydrofolate monoglutamate or H2Pte-Glu). Also catalyzes successive additions of L-glutamate to tetrahydrofolate or 10-formyltetrahydrofolate or 5,10-methylenetetrahydrofolate, leading to folylpo…
310	NZ_CP009610.1	1270172	1270852	-	NF38_RS06195	-	1269697	1271245	94			310	85	membrane protein
313	NZ_CP009610.1	1278853	1279554	+	NF38_RS06230	gloB	1278779	1279934	1456	1446	1526	313	86	hydroxyacylglutathione hydrolase	Thiolesterase that catalyzes the hydrolysis of S-D-lactoyl-glutathione to form glutathione and D-lactic acid.
314	NZ_CP009610.1	1279598	1280458	-	NF38_RS06235	tehB	1279475	1280458	829			314	86	Probable S-adenosyl-L-methionine-dependent methyltransferase TehB	Probable S-adenosyl-L-methionine-dependent methyltransferase. Plays a role in both resistance to oxidative damage and heme uptake/utilization, and is important for virulence of this organism in an animal model of invasive disease. Also protects H.influenzae from tellurite exposure in vitro; however, since H.influenzae grows only in humans, it is unlikely to encounter tellurite in its natural envi…
315	NZ_CP009610.1	1282768	1283880	+	NF38_RS06245	apbC/mrp	1282758	1283880	1220	1235	1229	315	87	Iron-sulfur cluster carrier protein	Binds and transfers iron-sulfur (Fe-S) clusters to target apoproteins. Can hydrolyze ATP.
316	NZ_CP009610.1	1283928	1284590	-	NF38_RS06250	ydjA	1282748	1284660	72			316	87	NAD(P)H nitroreductase
319	NZ_CP009610.1	1294775	1295236	+	NF38_RS06325	-	1294641	1296188	86	734	728	319	88	tail protein
320	NZ_CP009610.1	1295237	1295584	-	NF38_RS06330	-	1295047	1295586	394			320	88	hypothetical protein
321	NZ_CP009610.1	1295718	1295870	+	NF38_RS09155	-	1295689	1296027	317	2252	1122	321	89	phage virion morphogenesis protein
322	NZ_CP009610.1	1295881	1296219	-	NF38_RS06335	-	1295881	1296219	1310			322	89	hypothetical protein
323	NZ_CP009610.1	1296325	1296468	+	NF38_RS09160	-	1296245	1296655	36	612	553	323	90	phage virion morphogenesis protein
324	NZ_CP009610.1	1296446	1296706	-	NF38_RS06340	NA	1296446	1296708	499			324	90	hypothetical protein
327	NZ_CP009610.1	1326140	1327264	+	NF38_RS06475	tyrA	1326140	1327287	328	333	319	327	91	T-protein
328	NZ_CP009610.1	1327297	1328136	-	NF38_RS06480	queF	1326433	1328146	183			328	91	NADPH-dependent 7-cyano-7-deazaguanine reductase	Catalyzes the NADPH-dependent reduction of 7-cyano-7-deazaguanine (preQ0) to 7-aminomethyl-7-deazaguanine (preQ1).
333	NZ_CP009610.1	1342756	1343634	+	NF38_RS06555	cdd	1342746	1343697	157	149	123	333	92	Cytidine deaminase	This enzyme scavenges exogenous and endogenous cytidine and 2'-deoxycytidine for UMP synthesis.
334	NZ_CP009610.1	1343677	1344642	-	NF38_RS06560	cmoB	1343615	1344896	227			334	92	tRNA U34 carboxymethyltransferase	Catalyzes carboxymethyl transfer from carboxy-S-adenosyl-L-methionine (Cx-SAM) to 5-hydroxyuridine (ho5U) to form 5-carboxymethoxyuridine (cmo5U) at position 34 in tRNAs.
335	NZ_CP009610.1	1364183	1365607	+	NF38_RS06620	pntB	1363806	1365616	1888	3032	3015	335	93	NAD(P) transhydrogenase subunit beta	The transhydrogenation between NADH and NADP is coupled to respiration and ATP hydrolysis and functions as a proton pump across the membrane.
336	NZ_CP009610.1	1365671	1366588	-	NF38_RS06625	-	1362619	1366627	142			336	93	LysR family transcriptional regulator
339	NZ_CP009610.1	1370235	1372166	+	NF38_RS06640	thrS	1370067	1372166	379	1390	1392	339	94	Threonine--tRNA ligase	Catalyzes the attachment of threonine to tRNA(Thr) in a two-step reaction: L-threonine is first activated by ATP to form Thr-AMP and then transferred to the acceptor end of tRNA(Thr). Also edits incorrectly charged L-seryl-tRNA(Thr).
340	NZ_CP009610.1	1372285	1375065	-	NF38_RS06645	pqqL	1362569	1375065	34			340	94	peptidase M16
343	NZ_CP009610.1	1405701	1405976	+	NF38_RS06780	hybG	1405518	1410504	104	1093	1094	343	95	Hydrogenase maturation factor HybG
344	NZ_CP009610.1	1406011	1408875	-	NF38_RS06785	valS	1406011	1408875	973			344	95	Valine--tRNA ligase	Catalyzes the attachment of valine to tRNA(Val). As ValRS can inadvertently accommodate and process structurally similar amino acids such as threonine, to avoid such errors, it has a 'posttransfer' editing activity that hydrolyzes mischarged Thr-tRNA(Val) in a tRNA-dependent manner.
345	NZ_CP009610.1	1415308	1415916	+	NF38_RS06825	-	1415308	1415916	425	739	735	345	96	hypothetical protein
346	NZ_CP009610.1	1416015	1416839	-	NF38_RS06830	rnm	1413104	1417072	24			346	96	S-adenosylmethionine tRNA ribosyltransferase
347	NZ_CP009610.1	1422771	1423049	+	NF38_RS06865	-	1422771	1423105	27	30	28	347	97	XRE family transcriptional regulator
348	NZ_CP009610.1	1423051	1423332	-	NF38_RS06870	lysC	1422921	1423751	31			348	97	Aspartokinase
349	NZ_CP009610.1	1425850	1426815	+	NF38_RS06895	-	1425841	1426815	572	593	597	349	98	hypothetical protein
350	NZ_CP009610.1	1426865	1427236	-	NF38_RS06900	-	1425864	1427236	49			350	98	hypothetical protein
353	NZ_CP009610.1	1435765	1435923	+	NF38_RS09440	-	1435765	1436077	1367	9760	8171	353	99	hypothetical protein
354	NZ_CP009610.1	1435901	1436104	-	NF38_RS06975	-	1435901	1436119	11444			354	99	hypothetical protein
357	NZ_CP009610.1	1442141	1442977	+	NF38_RS07010	-	1442141	1442977	13779	4731	4728	357	100	hypothetical protein
358	NZ_CP009610.1	1443061	1443699	-	NF38_RS07015	purN	1440606	1443813	113			358	100	Phosphoribosylglycinamide formyltransferase	Catalyzes the transfer of a formyl group from 10-formyltetrahydrofolate to 5-phospho-ribosyl-glycinamide (GAR), producing 5-phospho-ribosyl-N-formylglycinamide (FGAR) and tetrahydrofolate.
359	NZ_CP009610.1	1446936	1447742	+	NF38_RS07035	trpA	1446754	1447978	499	517	711	359	101	Tryptophan synthase alpha chain	The alpha subunit is responsible for the aldol cleavage of indoleglycerol phosphate to indole and glyceraldehyde 3-phosphate.
360	NZ_CP009610.1	1447886	1448839	-	NF38_RS07040	asd	1447805	1448839	434			360	101	aspartate-semialdehyde dehydrogenase	Catalyzes the NADPH-dependent formation of L-aspartate-semialdehyde (L-ASA) by the reductive dephosphorylation of L-aspartyl-4-phosphate.
361	NZ_CP009610.1	1448898	1449374	+	NF38_RS07045	ybaK	1448888	1449755	120	6430	6643	361	102	Cys-tRNA(Pro)/Cys-tRNA(Cys) deacylase YbaK	Functions in trans to edit the amino acid from incorrectly charged Cys-tRNA(Pro) via a Cys-tRNA(Pro) deacylase activity. Probably compensates for the lack of Cys-tRNA(Pro) editing by ProRS. Is also able to deacylate Cys-tRNA(Cys), and displays weak deacylase activity in vitro against Gly-tRNA(Gly), as well as, at higher concentrations, some other correctly charged tRNAs. Does not cleave Pro-tRNA(…
362	NZ_CP009610.1	1449513	1449731	-	NF38_RS07050	cspD	1449513	1449750	7499			362	102	Cold shock-like protein CspD
363	NZ_CP009610.1	1453881	1455758	+	NF38_RS07085	dxs	1453656	1455758	374	465	428	363	103	1-deoxy-D-xylulose-5-phosphate synthase	Catalyzes the acyloin condensation reaction between C atoms 2 and 3 of pyruvate and glyceraldehyde 3-phosphate to yield 1-deoxy-D-xylulose-5-phosphate (DXP).
364	NZ_CP009610.1	1455794	1456246	-	NF38_RS07090	-	1454799	1456880	262			364	103	starvation protein B
365	NZ_CP009610.1	1458365	1459243	+	NF38_RS07110	metF	1458353	1459243	197	205	200	365	104	5,10-methylenetetrahydrofolate reductase	Catalyzes the NADH-dependent reduction of 5,10-methylenetetrahydrofolate to 5-methyltetrahydrofolate. Is required to provide the methyl group necessary for methionine synthetase to convert homocysteine to methionine; the methyl group is given by 5-methyltetrahydrofolate.
366	NZ_CP009610.1	1459331	1460059	-	NF38_RS07115	bioD	1458160	1461152	36			366	104	ATP-dependent dethiobiotin synthetase BioD	Catalyzes a mechanistically unusual reaction, the ATP-dependent insertion of CO2 between the N7 and N8 nitrogen atoms of 7,8-diaminopelargonic acid (DAPA, also called 7,8-diammoniononanoate) to form a ureido ring.
367	NZ_CP009610.1	1463296	1463619	+	NF38_RS07140	-	1461217	1464123	55	594	577	367	105	hypothetical protein
368	NZ_CP009610.1	1463686	1464603	-	NF38_RS09445	-	1463686	1464603	153			368	105	lysine exporter LysO family protein
369	NZ_CP009610.1	1467246	1468109	+	NF38_RS07165	-	1467234	1468286	997	2160	2144	369	106	UAA transporter family protein
370	NZ_CP009610.1	1468204	1468377	-	NF38_RS07170	-	1468178	1468433	2444			370	106	dsDNA-mimic protein
373	NZ_CP009610.1	1478125	1478424	+	NF38_RS07220	yhbY	1478123	1478442	1716	1820	1668	373	107	RNA-binding protein
374	NZ_CP009610.1	1478463	1478939	-	NF38_RS07225	greA	1478201	1478989	632			374	107	Transcription elongation factor GreA	Necessary for efficient RNA polymerase transcription elongation past template-encoded arresting sites. The arresting sites in DNA have the property of trapping a certain fraction of elongating RNA polymerases that pass through, resulting in locked ternary complexes. Cleavage of the nascent transcript by cleavage factors such as GreA or GreB allows the resumption of elongation from the new 3'termi…
377	NZ_CP009610.1	1485420	1485866	+	NF38_RS07270	matP	1485420	1485917	355	437	556	377	108	Macrodomain Ter protein	Required for spatial organization of the terminus region of the chromosome (Ter macrodomain) during the cell cycle. Prevents early segregation of duplicated Ter macrodomains during cell division. Binds specifically to matS, which is a 13 bp signature motif repeated within the Ter macrodomain.
378	NZ_CP009610.1	1485935	1487857	-	NF38_RS07275	recD	1485677	1487935	213			378	108	RecBCD enzyme subunit RecD	A helicase/nuclease that prepares dsDNA breaks (DSB) for recombinational DNA repair. Binds to DSBs and unwinds DNA via a highly rapid and processive ATP-dependent bidirectional helicase activity. Unwinds dsDNA until it encounters a Chi (crossover hotspot instigator) sequence from the 3' direction. Cuts ssDNA a few nucleotides 3' to the Chi site. The properties and activities of the enzyme are cha…
379	NZ_CP009610.1	1499661	1500659	+	NF38_RS07335	rhuM	1499661	1500670	470	479	449	379	109	Virulence RhuM family protein
380	NZ_CP009610.1	1500708	1501418	-	NF38_RS07340	cobB	1500247	1501418	350			380	109	NAD-dependent deacetylase	NAD-dependent lysine deacetylase and desuccinylase that specifically removes acetyl and succinyl groups on target proteins. Modulates the activities of several proteins which are inactive in their acylated form.
381	NZ_CP009610.1	1508110	1508358	+	NF38_RS07380	yfaE	1508110	1508479	481	694	680	381	110	Uncharacterized ferredoxin-like protein HI_1309
382	NZ_CP009610.1	1508353	1509165	-	NF38_RS07385	dapB	1508271	1509165	338			382	110	4-hydroxy-tetrahydrodipicolinate reductase	Catalyzes the conversion of 4-hydroxy-tetrahydrodipicolinate (HTPA) to tetrahydrodipicolinate.
383	NZ_CP009610.1	1513969	1514658	+	NF38_RS07420	can	1513967	1514705	326	2335	2327	383	111	Carbonic anhydrase 2	Catalyzes the interconversion of bicarbonate and carbon dioxide
384	NZ_CP009610.1	1514686	1515757	-	NF38_RS09635	pseudogene	1512462	1516767	35			384	111	ATP-binding cassette domain-containing protein
385	NZ_CP009610.1	1516326	1516418	+	NF38_RS09730	pseudogene	1515981	1516726	32	62	62	385	112	type I restriction endonuclease
386	NZ_CP009610.1	1516431	1516592	-	NF38_RS09230	pseudogene	1515134	1518353	25			386	112	DNA cytosine methyltransferase
387	NZ_CP009610.1	1523571	1524785	+	NF38_RS07465	gltS	1523203	1524785	2552	3892	3880	387	113	Sodium/glutamate symporter	Catalyzes the sodium-dependent transport of glutamate.
388	NZ_CP009610.1	1524824	1525732	-	NF38_RS07470	rimK	1522807	1526140	131			388	113	RimK family alpha-L-glutamate ligase
393	NZ_CP009610.1	1534985	1535539	+	NF38_RS07515	ydjA	1534982	1535590	1097	1364	1270	393	114	NAD(P)H nitroreductase
394	NZ_CP009610.1	1535586	1536140	-	NF38_RS07520	-	1535313	1536140	255			394	114	hypothetical protein
395	NZ_CP009610.1	1538399	1538839	+	NF38_RS07535	-	1538359	1539173	467	643	640	395	115	hypothetical protein
396	NZ_CP009610.1	1538909	1539997	-	NF38_RS07540	aroG	1538830	1540234	602			396	115	Phospho-2-dehydro-3-deoxyheptonate aldolase	Stereospecific condensation of phosphoenolpyruvate (PEP) and D-erythrose-4-phosphate (E4P) giving rise to 3-deoxy-D-arabino-heptulosonate-7-phosphate (DAHP).
397	NZ_CP009610.1	1557353	1557808	+	NF38_RS09685	pseudogene	1557353	1558098	52	49	58	397	116	replication endonuclease
398	NZ_CP009610.1	1557710	1558426	-	NF38_RS09735	INT_Rci_Hp1_C	1557667	1559105	53			398	116	site-specific integrase	Shufflon-specific DNA recombinase Rci and Bacteriophage Hp1_like integrase, C-terminal catalytic domain; cd00796
399	NZ_CP009610.1	1565816	1566787	+	NF38_RS07685	-	1565562	1568270	190	1092	1095	399	117	glycosyl transferase family A
400	NZ_CP009610.1	1566974	1567438	-	NF38_RS07690	-	1566922	1567689	616			400	117	membrane protein
403	NZ_CP009610.1	1576186	1577484	+	NF38_RS07735	aroA	1576115	1577484	135	38	49	403	118	3-phosphoshikimate 1-carboxyvinyltransferase	Catalyzes the transfer of the enolpyruvyl moiety of phosphoenolpyruvate (PEP) to the 5-hydroxyl of shikimate-3-phosphate (S3P) to produce enolpyruvyl shikimate-3-phosphate and inorganic phosphate.
404	NZ_CP009610.1	1577567	1578907	-	NF38_RS07740	rarA	1577432	1579011	43			404	118	recombination factor protein RarA
405	NZ_CP009610.1	1591059	1592696	+	NF38_RS07775	hmw1B	1591059	1592696	2156	2693	2693	405	119	HMW1B, OMP-85-like protein required for secretion of HMW1A and HMW2A
406	NZ_CP009610.1	1592796	1592942	-	NF38_RS09460	-	1589176	1594862	186			406	119	hypothetical protein
413	NZ_CP009610.1	1610305	1610919	+	NF38_RS07865	ribE	1610305	1611010	780	1208	352	413	120	6,7-dimethyl-8-ribityllumazine synthase	Catalyzes the formation of 6,7-dimethyl-8-ribityllumazine by condensation of 5-amino-6-(D-ribitylamino)uracil with 3,4-dihydroxy-2-butanone 4-phosphate. This is the penultimate step in the biosynthesis of riboflavin.
414	NZ_CP009610.1	1610991	1613600	-	NF38_RS07870	pepN	1610911	1613853	410			414	120	Aminopeptidase N	Aminopeptidase N is involved in the degradation of intracellular peptides generated by protein breakdown during normal growth as well as in response to nutrient starvation.
417	NZ_CP009610.1	1620647	1621054	+	NF38_RS07925	merR	1620645	1621184	532	502	454	417	121	MerR family transcriptional regulator
418	NZ_CP009610.1	1621069	1621611	-	NF38_RS07930	-	1620575	1622332	118			418	121	hypothetical protein
419	NZ_CP009610.1	1622821	1623237	+	NF38_RS07945	-	1622758	1623659	624	449	464	419	122	hypothetical protein
420	NZ_CP009610.1	1623284	1623889	-	NF38_RS07950	-	1623193	1623889	406			420	122	Alpha-amylase
425	NZ_CP009610.1	1639044	1640060	+	NF38_RS08035	-	1638843	1640060	1350	1929	1915	425	123	membrane protein
426	NZ_CP009610.1	1640139	1640948	-	NF38_RS08040	truA/hisT	1638779	1640948	364			426	123	tRNA pseudouridine synthase A	Formation of pseudouridine at positions 38, 39 and 40 in the anticodon stem and loop of transfer RNAs.
427	NZ_CP009610.1	1641183	1642187	+	NF38_RS08045	fbp	1641173	1642206	453	496	446	427	124	Fructose-1,6-bisphosphatase class 1
428	NZ_CP009610.1	1642231	1642323	-	NF38_RS08050	cmk	1641453	1642323	241			428	124	cytidylate kinase, (d)CMP kinase
429	NZ_CP009610.1	1644477	1647311	+	NF38_RS08060	-	1644473	1647311	2505	2734	2701	429	125	TonB-dependent receptor
430	NZ_CP009610.1	1647388	1648077	-	NF38_RS08065	mtnN	1644473	1648077	138			430	125	5'-methylthioadenosine/S-adenosylhomocysteine nucleosidase	Catalyzes the irreversible cleavage of the glycosidic bond in both 5'-methylthioadenosine (MTA) and S-adenosylhomocysteine (SAH/AdoHcy) to adenine and the corresponding thioribose, 5'-methylthioribose and S-ribosylhomocysteine, respectively. Also cleaves 5'-deoxyadenosine, a toxic by-product of radical S-adenosylmethionine (SAM) enzymes, into 5-deoxyribose and adenine.
437	NZ_CP009610.1	1663854	1664798	+	NF38_RS08140	prmB	1663829	1664889	735	1975	1795	437	126	Ribosomal protein uL3 glutamine methyltransferase	Methylates large ribosomal subunit protein uL3 on a specific glutamine residue.
438	NZ_CP009610.1	1664857	1665828	-	NF38_RS08145	cysB	1664670	1665981	771			438	126	HTH-type transcriptional regulator CysB	This protein is a positive regulator of gene expression for the cysteine regulon. The inducer for CysB is N-acetylserine (By similarity).
439	NZ_CP009610.1	1672242	1673273	+	NF38_RS08180	ilvE	1672224	1673344	1638	839	1337	439	127	Branched-chain-amino-acid aminotransferase	Acts on leucine, isoleucine and valine.
440	NZ_CP009610.1	1673324	1673467	-	NF38_RS08185	-	1673279	1673469	1666			440	127	hypothetical protein
441	NZ_CP009610.1	1681153	1682136	+	NF38_RS08230	dppF	1681153	1682136	971	639	634	441	128	peptide ABC transporter ATP-binding protein	Part of the ABC transporter complex DppABCDF involved in the transport of dipeptides
442	NZ_CP009610.1	1682165	1682971	-	NF38_RS08235	ligA	1676944	1685620	22			442	128	DNA ligase	Catalyzes efficient strand joining on a single nicked DNA.
443	NZ_CP009610.1	1686801	1687229	+	NF38_RS08265	-	1683879	1687883	30	1053	1092	443	129	hypothetical protein
444	NZ_CP009610.1	1687327	1687839	-	NF38_RS08270	opa	1687327	1687841	1182			444	129	protein opa
445	NZ_CP009610.1	1691548	1692114	+	NF38_RS08295	-	1691503	1692387	163	987	878	445	130	hypothetical protein
446	NZ_CP009610.1	1692154	1692498	-	NF38_RS08300	-	1692154	1692498	658			446	130	hypothetical protein
451	NZ_CP009610.1	1714560	1715417	+	NF38_RS08405	rapZ	1714466	1715458	942	571	501	451	131	RNase adapter protein RapZ
452	NZ_CP009610.1	1715461	1716618	-	NF38_RS08410	pheA	1715362	1716683	780			452	131	Bifunctional chorismate mutase/prephenate dehydratase	Catalyzes the Claisen rearrangement of chorismate to prephenate and the decarboxylation/dehydration of prephenate to phenylpyruvate.
457	NZ_CP009610.1	1746328	1747857	+	NF38_RS08540	-	1746328	1748855	93	275	291	457	132	ATP-dependent protease	Among the AAA+ ATPases, the YifB protease family belongs to the Helix 2 insert clade; unknown function.
458	NZ_CP009610.1	1747891	1748562	-	NF38_RS08545	deoC	1747882	1748572	267			458	132	Deoxyribose-phosphate aldolase	Catalyzes a reversible aldol reaction between acetaldehyde and D-glyceraldehyde 3-phosphate to generate 2-deoxy-D-ribose 5-phosphate.
463	NZ_CP009610.1	1762945	1764957	+	NF38_RS08610	ligA	1761815	1766457	89	623	637	463	133	DNA ligase	DNA ligase that catalyzes the formation of phosphodiester linkages between 5'-phosphoryl and 3'-hydroxyl groups in double-stranded DNA using NAD as a coenzyme and as the energy source for the reaction. It is essential for DNA replication and repair of damaged DNA.
464	NZ_CP009610.1	1764962	1765261	-	NF38_RS08615	-	1764962	1766423	408			464	133	hypothetical protein
471	NZ_CP009610.1	1808835	1810679	+	NF38_RS08835	-	1808835	1811707	587	3432	3566	471	134	multidrug ABC transporter ATP-binding protein
472	NZ_CP009610.1	1810804	1811082	-	NF38_RS08840	-	1810804	1811701	3116			472	134	hypothetical protein
473	NZ_CP009610.1	1819970	1821133	+	NF38_RS08885	pseudogene	1819970	1821378	71	332	331	473	135	cobalt transporter; disrupted (pseudogene)
474	NZ_CP009610.1	1821468	1822670	-	NF38_RS08890	-	1819405	1827085	16			474	135	hypothetical protein
475	NZ_CP009610.1	1823097	1823933	+	NF38_RS08895	-	1823080	1826395	242	1190	1185	475	136	glutamine amidotransferase
476	NZ_CP009610.1	1824114	1824659	-	NF38_RS08900	-	1824114	1825492	663			476	136	membrane protein
477	NZ_CP009610.1	1827736	1829733	+	NF38_RS08920	tkt	1827723	1829733	4516	10429	10321	477	137	Transketolase	Catalyzes the reversible transfer of a two-carbon ketol group from sedoheptulose-7-phosphate to glyceraldehyde-3-phosphate, producing xylulose-5-phosphate and ribose-5-phosphate. Catalyzes the transfer of a two-carbon ketol group from a ketose donor to an aldose acceptor, via a covalent intermediate with the cofactor thiamine pyrophosphate (By similarity).
478	NZ_CP009610.1	1829858	1830859	-	NF38_RS08925	bioB	1828600	1831238	313			478	137	Biotin synthase	Catalyzes the conversion of dethiobiotin (DTB) to biotin by the insertion of a sulfur atom into dethiobiotin via a radical-based mechanism.

## Sheet: Divergent_Excludons_NTHi375
	Seqnames	Start	End	Strand	Locus_tag	Gene	Transcript_start	Transcript_end	Gene_coverage	Overlapping_cov_plus	Overlapping_cov_minus	Gene_position	Pair_index	Description	Function
3	NZ_CP009610.1	28631	29488	-	NF38_RS00120	menB	28631	29502	764	2370	2287	3	1	1,4-dihydroxy-2-naphthoyl-CoA synthase	Converts o-succinylbenzoyl-CoA (OSB-CoA) to 1,4-dihydroxy-2-naphthoyl-CoA (DHNA-CoA).
4	NZ_CP009610.1	29634	30200	+	NF38_RS00130	-	29361	30203	183			4	1	hypothetical protein
23	NZ_CP009610.1	130182	131594	-	NF38_RS00610	glnA	130182	131688	581	1459	307	23	2	Glutamine synthetase	Catalyzes the ATP-dependent biosynthesis of glutamine from glutamate and ammonia.
24	NZ_CP009610.1	131741	132749	+	NF38_RS00615	lic3A	131667	134347	434			24	2	CMP-Neu5Ac--lipooligosaccharide alpha 2-3 sialyltransferase
45	NZ_CP009610.1	225547	226683	-	NF38_RS01160	mutY	224095	227874	102	4564	4621	45	3	Adenine DNA glycosylase	Adenine glycosylase active on G-A mispairs. MutY also corrects error-prone DNA synthesis past GO lesions which are due to the oxidatively damaged form of guanine: 7,8-dihydro-8-oxoguanine (8-oxo-dGTP).
46	NZ_CP009610.1	226860	227072	+	NF38_RS01165	rpmE	226860	227298	7580			46	3	Large ribosomal subunit protein bL31	Binds the 23S rRNA.
65	NZ_CP009610.1	281563	284334	-	NF38_RS01385	rapA	281532	284866	546	692	689	65	4	RNA polymerase-associated protein RapA	Transcription regulator that activates transcription by stimulating RNA polymerase (RNAP) recycling in case of stress conditions such as supercoiled DNA or high salt concentrations. Probably acts by releasing the RNAP, when it is trapped or immobilized on tightly supercoiled DNA. Does not activate transcription on linear DNA. Probably not involved in DNA repair.
66	NZ_CP009610.1	284533	285282	+	NF38_RS01390	glpR	282623	285282	72			66	4	DeoR/GlpR family DNA-binding transcription regulator. Glycerol-3-phosphate regulon repressor	Repressor of the glycerol-3-phosphate regulon.
69	NZ_CP009610.1	310942	311562	-	NF38_RS01520	yigZ	310655	312604	147	745	884	69	5	IMPACT family member	Regulation of translational initiation
70	NZ_CP009610.1	311678	311917	+	NF38_RS01525	tusA	311636	312161	766			70	5	Sulfur carrier protein TusA	Sulfur carrier protein which probably makes part of a sulfur-relay system.
75	NZ_CP009610.1	346827	346964	-	NF38_RS09095	-	340126	347481	15	122	125	75	6	glycerophosphodiester phosphodiesterase family protein
76	NZ_CP009610.1	346986	347453	+	NF38_RS01680	gpt	346986	347453	151			76	6	Xanthine-guanine phosphoribosyltransferase	Purine salvage pathway enzyme that catalyzes the transfer of the ribosyl-5-phosphate group from 5-phospho-alpha-D-ribose 1-diphosphate (PRPP) to the N9 position of the 6-oxopurines guanine and xanthine to form the corresponding ribonucleotides GMP (guanosine 5'-monophosphate) and XMP (xanthosine 5'-monophosphate), with the release of PPi. To a lesser extent, also acts on hypoxanthine.
103	NZ_CP009610.1	450597	451322	-	NF38_RS02210	fkpA	450597	451473	3742	1882	1880	103	7	Peptidyl-prolyl cis-trans isomerase	PPIases accelerate the folding of proteins. It catalyzes the cis-trans isomerization of proline imidic peptide bonds in oligopeptides (By similarity).
104	NZ_CP009610.1	451420	451641	+	NF38_RS02215	-	449068	451641	199			104	7	SlyX-like protein
121	NZ_CP009610.1	494049	494309	-	NF38_RS02440	-	493983	494618	394	3037	3036	121	8	ferredoxin	Uncharacterized ferredoxin-like protein HI_0527
122	NZ_CP009610.1	494387	495181	+	NF38_RS02445	RNase_T2	493903	495418	425			122	8	ribonuclease HI, ribonuclease T2 family protein	Ribonuclease T2 (RNase T2) is a widespread family of secreted RNases found in every organism examined thus far.
139	NZ_CP009610.1	565736	568051	-	NF38_RS02785	-	565736	568066	5954	6363	6323	139	9	autotransporter outer membrane beta-barrel domain-containing protein
140	NZ_CP009610.1	568251	569234	+	NF38_RS02790	holB	567440	569266	329			140	9	DNA polymerase III subunit delta'	DNA polymerase III is a complex, multichain enzyme responsible for most of the replicative synthesis in bacteria. This DNA polymerase also exhibits 3' to 5' exonuclease activity (By similarity).
141	NZ_CP009610.1	582443	585037	-	NF38_RS02870	mrcA	582409	585079	324	427	418	141	10	penicillin-binding protein	Cell wall formation. Synthesis of cross-linked peptidoglycan from the lipid intermediates. The enzyme has a penicillin-insensitive transglycosylase N-terminal domain (formation of linear glycan strands) and a penicillin-sensitive transpeptidase C-terminal domain (cross-linking of the peptide subunits).
142	NZ_CP009610.1	585136	585933	+	NF38_RS02875	comA	584272	586198	100			142	10	competence protein ComA	Involved in transformation (genetic competence for DNA uptake).
147	NZ_CP009610.1	599568	600266	-	NF38_RS02955	TrmN6	599455	600536	418	545	546	147	11	tRNA1(Val) (adenine(37)-N6)-methyltransferase
148	NZ_CP009610.1	600336	601655	+	NF38_RS02960	srmB	599663	603901	125			148	11	ATP-dependent RNA helicase SrmB	DEAD-box RNA helicase involved in the assembly of the 50S ribosomal subunit at low temperature. Exhibits RNA-stimulated ATP hydrolysis and RNA unwinding activity.
161	NZ_CP009610.1	655306	655527	-	NF38_RS03280	-	655306	655778	390	7191	7492	161	12	hypothetical protein
162	NZ_CP009610.1	655542	655712	+	NF38_RS09125	-	655454	655712	8366			162	12	YegP family protein
179	NZ_CP009610.1	757778	758338	-	NF38_RS03870	ampD	757743	760032	52	294	322	179	13	1,6-anhydro-N-acetylmuramyl-L-alanine amidase AmpD	Involved in cell wall peptidoglycan recycling. Specifically cleaves the amide bond between the lactyl group of N-acetylmuramic acid and the alpha-amino group of the L-alanine in degradation products containing an anhydro N-acetylmuramyl moiety.
180	NZ_CP009610.1	758453	758902	+	NF38_RS03875	ppdD/pilA	758440	758902	239			180	13	prepilin-type N-terminal cleavage/methylation domain-containing protein. Type IV pilin subunit protein
185	NZ_CP009610.1	773259	773672	-	NF38_RS09475	-	771665	774152	74	282	284	185	14	hypothetical protein
186	NZ_CP009610.1	773576	774733	+	NF38_RS03960	menF	773457	775304	219			186	14	isochorismate synthase	Catalyzes the conversion of chorismate to isochorismate.
199	NZ_CP009610.1	825226	826275	-	NF38_RS04210	PerM	825141	826726	160	236	248	199	15	AI-2E family transporter	Predicted PurR-regulated permease PerM
200	NZ_CP009610.1	826354	826704	+	NF38_RS04215	arsC	826342	826704	228			200	15	Arsenate reductase	Involved in resistance to arsenate. Catalyzes the reduction of arsenate [As(V)] to arsenite [As(III)].
205	NZ_CP009610.1	838367	838828	-	NF38_RS04270	asnC	838081	838830	305	277	276	205	16	AsnC family transcriptional regulator	Activator of asnA transcription.
206	NZ_CP009610.1	838948	839838	+	NF38_RS04275	rarD	837974	843074	47			206	16	EamA family transporter RarD
215	NZ_CP009610.1	886477	887082	-	NF38_RS04460	seqA	886477	887086	1384	963	1421	215	17	Negative modulator of initiation of replication	Negative regulator of replication initiation, which contributes to regulation of DNA replication and ensures that replication initiation occurs exactly once per chromosome per cell cycle. Binds to pairs of hemimethylated GATC sequences in the oriC region, thus preventing assembly of replication proteins and re-initiation at newly replicated origins. Repression is relieved when the region becomes …
216	NZ_CP009610.1	887153	887935	+	NF38_RS04465	-	886830	887935	222			216	17	acyl-CoA esterase
223	NZ_CP009610.1	914462	914773	-	NF38_RS04605	pseudogene	914462	915142	374	659	666	223	18	BolA; disrupted
224	NZ_CP009610.1	914867	915466	+	NF38_RS04610	-	914492	915466	450			224	18	hypothetical protein
233	NZ_CP009610.1	950532	951134	-	NF38_RS04805	tsaA_1	950532	951201	1837	3325	3295	233	19	Thioredoxin peroxidase	Thiol-specific peroxidase that catalyzes the reduction of hydrogen peroxide and organic hydroperoxides to water and alcohols, respectively. Plays a role in cell protection against oxidative stress by detoxifying peroxides.
234	NZ_CP009610.1	951271	952458	+	NF38_RS04810	metC	950506	952458	280			234	19	Cystathionine beta-lyase	Catalyzes the cleavage of cystathionine to homocysteine, pyruvate and ammonia during methionine biosynthesis.
239	NZ_CP009610.1	971053	972342	-	NF38_RS04900	serS	971053	972474	345	336	333	239	20	Serine--tRNA ligase	Catalyzes the attachment of serine to tRNA(Ser). Is also able to aminoacylate tRNA(Sec) with serine, to form the misacylated tRNA L-seryl-tRNA(Sec), which will be further converted into selenocysteinyl-tRNA(Sec).
240	NZ_CP009610.1	972509	972850	+	NF38_RS04905	-	967133	972850	32			240	20	hypothetical protein
249	NZ_CP009610.1	1011994	1012503	-	NF38_RS05085	-	1011994	1012514	2592	3676	3603	249	21	peptidylprolyl isomerase	cyclophilin-type peptidylprolyl cis- trans isomerases. This family contains eukaryotic, bacterial and archeal proteins which exhibit a peptidylprolyl cis- trans isomerases activity (PPIase, Rotamase) and in addition bind the immunosuppressive drug...; cl00197
250	NZ_CP009610.1	1012606	1013985	+	NF38_RS05090	cysS	1011964	1013985	382			250	21	Cysteine--tRNA ligase
255	NZ_CP009610.1	1031517	1031954	-	NF38_RS05165	dksA	1031517	1032033	5033	869	868	255	22	RNA polymerase-binding transcription factor DksA	Transcription factor that acts by binding directly to the RNA polymerase (RNAP). Required for negative regulation of rRNA expression and positive regulation of several amino acid biosynthesis promoters. Also required for regulation of fis expression.
256	NZ_CP009610.1	1032213	1034579	+	NF38_RS05170	-	1020006	1038171	13			256	22	recombinase
259	NZ_CP009610.1	1051042	1051368	-	NF38_RS05250	-	1051034	1051381	306	325	323	259	23	hypothetical protein
260	NZ_CP009610.1	1051471	1052025	+	NF38_RS05255	-	1049411	1052025	23			260	23	hypothetical protein
289	NZ_CP009610.1	1210000	1211727	-	NF38_RS05955	lpoA	1210000	1211734	2358	2727	2718	289	24	Penicillin-binding protein activator LpoA	Regulator of peptidoglycan synthesis that is essential for the function of penicillin-binding protein 1A (PBP1a).
290	NZ_CP009610.1	1211799	1212650	+	NF38_RS05960	rsmI	1210209	1212853	121			290	24	Ribosomal RNA small subunit methyltransferase I	Catalyzes the 2'-O-methylation of the ribose of cytidine 1402 (C1402) in 16S rRNA.
291	NZ_CP009610.1	1214947	1215164	-	NF38_RS09485	pseudogene	1214212	1215199	114	263	262	291	25	IS3 family transposase
292	NZ_CP009610.1	1215165	1215353	+	NF38_RS09605	pseudogene	1212965	1219800	13			292	25	Hpt domain-containing protein	internal stop; incomplete; partial in the middle of a contig; missing N-terminus and C-terminus
293	NZ_CP009610.1	1215399	1215599	-	NF38_RS09610	-	1215325	1219500	42	4559	4565	293	26	type I restriction endonuclease subunit R, EcoR124 family
294	NZ_CP009610.1	1215769	1217463	+	NF38_RS05980	dld	1215760	1217485	5102			294	26	Quinone-dependent D-lactate dehydrogenase	Catalyzes the oxidation of D-lactate to pyruvate.
309	NZ_CP009610.1	1270172	1270852	-	NF38_RS06195	-	1269697	1271245	94	117	130	309	27	membrane protein
310	NZ_CP009610.1	1271010	1272086	+	NF38_RS06200	metX	1271010	1272131	498			310	27	Homoserine O-acetyltransferase	Transfers an acetyl group from acetyl-CoA to L-homoserine, forming acetyl-L-homoserine (PubMed:10913262, PubMed:28581482). Utilizes a ping-pong kinetic mechanism in which the acetyl group of acetyl-CoA is initially transferred to the enzyme to form an acetyl-enzyme intermediate before subsequent transfer to homoserine to form the final product, O-acetylhomoserine (PubMed:10913262).
343	NZ_CP009610.1	1412183	1412509	-	NF38_RS09620	pseudogene	1412183	1413080	75	2128	2243	343	28	oxidoreductase	internal stop; incomplete; partial in the middle of a contig; missing N-terminus and C-terminus
344	NZ_CP009610.1	1412714	1413595	+	NF38_RS06815	GT8_A4GalT_like	1412592	1413662	916			344	28	glycosyltransferase family 8 protein	A4GalT_like proteins catalyze the addition of galactose or glucose residues to the lipooligosaccharide (LOS) or lipopolysaccharide (LPS) of the bacterial cell surface
351	NZ_CP009610.1	1435031	1435201	-	NF38_RS09185	-	1435031	1435330	4853	4580	4316	351	29	YegP family protein
352	NZ_CP009610.1	1435216	1435437	+	NF38_RS06970	-	1434977	1435437	356			352	29	hypothetical protein
371	NZ_CP009610.1	1477369	1477998	-	NF38_RS07215	rlmE	1476672	1479146	42	777	814	371	30	Ribosomal RNA large subunit methyltransferase E	Specifically methylates the uridine in position 2552 of 23S rRNA at the 2'-O position of the ribose in the fully assembled 50S ribosomal subunit.
372	NZ_CP009610.1	1478125	1478424	+	NF38_RS07220	yhbY	1478123	1478442	1716			372	30	RNA-binding protein
383	NZ_CP009610.1	1514686	1515757	-	NF38_RS09635	pseudogene	1512462	1516767	35	75	76	383	31	ATP-binding cassette domain-containing protein	frameshifted; incomplete; partial in the middle of a contig; missing N-terminus
384	NZ_CP009610.1	1515758	1516114	+	NF38_RS07435	-	1515651	1516146	90			384	31	hypothetical protein
387	NZ_CP009610.1	1524824	1525732	-	NF38_RS07470	rimK	1522807	1526140	131	789	859	387	32	ribosomal protein S6 modification protein
388	NZ_CP009610.1	1525847	1526110	+	NF38_RS07475	grxA	1525841	1526110	1354			388	32	glutaredoxin	Has a glutathione-disulfide oxidoreductase activity in the presence of NADPH and glutathione reductase. Reduces low molecular weight disulfides and proteins (By similarity).
395	NZ_CP009610.1	1557135	1557356	-	NF38_RS07640	-	1555221	1572759	4	889	887	395	33	hypothetical protein
396	NZ_CP009610.1	1557353	1557808	+	NF38_RS09685	pseudogene	1557353	1558098	52			396	33	replication endonuclease	incomplete; partial in the middle of a contig; missing N-terminus and C-terminus
405	NZ_CP009610.1	1592796	1592942	-	NF38_RS09460	-	1589176	1594862	186	2830	2840	405	34	hypothetical protein
406	NZ_CP009610.1	1592971	1594923	+	NF38_RS07780	hmw1C	1592945	1594923	2651			406	34	glycosyltransferase involved in glycosylation of HMW1A and HMW2A
407	NZ_CP009610.1	1596536	1596819	-	NF38_RS07790	PittEE	1596346	1596819	874	1039	1015	407	35	iron ABC transporter permease	Transmembrane subunit (TM) of Periplasmic Binding Protein (PBP)-dependent ATP-Binding Cassette (ABC) transporters which are involved in the uptake of branched-chain amino acids (AAs)
408	NZ_CP009610.1	1596942	1597130	+	NF38_RS09265	-	1595445	1597130	224			408	35	Mor transcription activator family protein
435	NZ_CP009610.1	1663220	1663723	-	NF38_RS08135	smrB	1663220	1666048	75	1074	1086	435	36	Ribosome rescue factor SmrB	Acts as a ribosome collision sensor. Detects stalled/collided disomes (pairs of ribosomes where the leading ribosome is stalled and a second ribosome has collided with it) and endonucleolytically cleaves mRNA at the 5' boundary of the stalled ribosome. Stalled/collided disomes form a new interface (primarily via the 30S subunits) that binds SmrB. Cleaved mRNA becomes available for tmRNA ligation,…
436	NZ_CP009610.1	1663854	1664798	+	NF38_RS08140	prmB	1663829	1664889	735			436	36	Ribosomal protein uL3 glutamine methyltransferase	Methylates large ribosomal subunit protein uL3 on a specific glutamine residue.
441	NZ_CP009610.1	1682165	1682971	-	NF38_RS08235	ligA	1676944	1685620	22	298	298	441	37	DNA ligase	Catalyzes efficient strand joining on a single nicked DNA.
442	NZ_CP009610.1	1683177	1683761	+	NF38_RS08240	lpcA/gmhA/isn	1683165	1683761	436			442	37	Phosphoheptose isomerase	Catalyzes the isomerization of sedoheptulose 7-phosphate in D-glycero-D-manno-heptose 7-phosphate.
469	NZ_CP009610.1	1807407	1807748	-	NF38_RS08825	-	1807407	1808520	54	340	344	469	38	hypothetical protein
470	NZ_CP009610.1	1807860	1808756	+	NF38_RS08830	rclR	1807570	1808756	116			470	38	AraC family transcriptional regulator
473	NZ_CP009610.1	1821468	1822670	-	NF38_RS08890	-	1819405	1827085	16	779	779	473	39	hypothetical protein
474	NZ_CP009610.1	1822738	1822971	+	NF38_RS09705	pseudogene	1822738	1822971	92			474	39	hypothetical protein	incomplete; partial in the middle of a contig; missing C-terminus
475	NZ_CP009610.1	1826411	1827355	-	NF38_RS08915	serB	1823103	1828204	143	4281	4434	475	40	Phosphoserine phosphatase	Catalyzes the dephosphorylation of phosphoserine (P-Ser).
476	NZ_CP009610.1	1827736	1829733	+	NF38_RS08920	tkt	1827723	1829733	4516			476	40	Transketolase	Catalyzes the reversible transfer of a two-carbon ketol group from sedoheptulose-7-phosphate to glyceraldehyde-3-phosphate, producing xylulose-5-phosphate and ribose-5-phosphate. Catalyzes the transfer of a two-carbon ketol group from a ketose donor to an aldose acceptor, via a covalent intermediate with the cofactor thiamine pyrophosphate (By similarity).
