# Supplementary material for: Haemophilus influenzae tryptophan biosynthesis is required for lung infection
Source: Front Cell Infect Microbiol. 2026 Jul 10;16:1787089. doi: 10.3389/fcimb.2026.1787089 (PMC13395689; doi:10.3389/fcimb.2026.1787089)
Supplement: Supplementary file 4 [file DataSheet4.xlsx]

## Sheet: DE_excludons_ser
Feature ID	baseMean	log2FoldChange	lfcSE	stat	pvalue	padj	gene	gene_name	aPair	Type	Gene	Description	Function
gene-NF38_RS00120	18597.6396559215	-0.663444053188545	0.122652905956881	-5.40911809640922	6.33358564732296e-08	3.06922136909461e-07	NF38_RS00120	WP_005630980.1	Pair1	divergent	menB	1,4-dihydroxy-2-naphthoyl-CoA synthase	Converts o-succinylbenzoyl-CoA (OSB-CoA) to 1,4-dihydroxy-2-naphthoyl-CoA (DHNA-CoA).
gene-NF38_RS00130	2911.26153318885	0.348378521444276	0.144469940304449	2.41142566204513	0.0158902908166043	0.0289840197702661	NF38_RS00130	WP_038440287.1	Pair1	divergent	-	hypothetical protein
gene-NF38_RS01160	2307.3609658848	0.365357181705172	0.115881113204821	3.15286220162037	0.00161678107623083	0.00360558267373367	NF38_RS01160	WP_038440353.1	Pair2	divergent	mutY	Adenine DNA glycosylase	Adenine glycosylase active on G-A mispairs. MutY also corrects error-prone DNA synthesis past GO lesions which are due to the oxidatively damaged form of guanine: 7,8-dihydro-8-oxoguanine (8-oxo-dGTP).
gene-NF38_RS01165	18136.7739362482	-0.476126235196035	0.131726807636835	-3.61449763899764	0.00030093055833337	0.00077593296102624	NF38_RS01165	WP_005625828.1	Pair2	divergent	rpmE	Large ribosomal subunit protein bL31	Binds the 23S rRNA.
gene-NF38_RS03870	1921.71715363308	0.581778069402589	0.155007855560916	3.75321668245361	0.000174579823958227	0.000474994877628377	NF38_RS03870	WP_011271974.1	Pair3	divergent	ampD	1,6-anhydro-N-acetylmuramyl-L-alanine amidase AmpD	Involved in cell wall peptidoglycan recycling. Specifically cleaves the amide bond between the lactyl group of N-acetylmuramic acid and the alpha-amino group of the L-alanine in degradation products containing an anhydro N-acetylmuramyl moiety.
gene-NF38_RS03875	2122.09858688673	-0.832654159704816	0.15844421367946	-5.25518818496782	1.47873190567533e-07	6.72935610882198e-07	NF38_RS03875	WP_011271973.1	Pair3	divergent	ppdD/pilA	prepilin-type N-terminal cleavage/methylation domain-containing protein. Type IV pilin subunit protein
gene-NF38_RS05955	48041.5950274917	-0.721922554127692	0.130650154765258	-5.52561575931375	3.2833200593456e-08	1.64441141519739e-07	NF38_RS05955	WP_005657651.1	Pair4	divergent	lpoA	Penicillin-binding protein activator LpoA	Regulator of peptidoglycan synthesis that is essential for the function of penicillin-binding protein 1A (PBP1a).
gene-NF38_RS05960	6040.59777816872	0.31680795403488	0.0858680745468826	3.68947313313644	0.000224718957387122	0.000599584956242724	NF38_RS05960	WP_005657649.1	Pair4	divergent	rsmI	Ribosomal RNA small subunit methyltransferase I	Catalyzes the 2'-O-methylation of the ribose of cytidine 1402 (C1402) in 16S rRNA.
gene-NF38_RS09460	394.216573286591	0.918544534404453	0.169729274233343	5.41182149369024	6.23868642284182e-08	3.03142676318574e-07	NF38_RS09460	WP_162689898.1	Pair5	divergent	-	hypothetical protein
gene-NF38_RS07780	79773.5011150537	-0.500591173342359	0.160783786717086	-3.11344311241528	0.00184918154751325	0.00408826450640105	NF38_RS07780	WP_080291962.1	Pair5	divergent	hmw1C	glycosyltransferase involved in glycosylation of HMW1A and HMW2A
gene-NF38_RS08235	354.565428006939	0.53027011335386	0.163413283976074	3.24496332520616	0.00117465751175172	0.00267105925314457	NF38_RS08235	WP_038441345.1	Pair6	divergent	ligA	DNA ligase	Catalyzes efficient strand joining on a single nicked DNA.
gene-NF38_RS08240	4212.47139289778	-0.557927421711344	0.111353565202871	-5.010413637811	5.43131681880588e-07	2.27001190119323e-06	NF38_RS08240	WP_013527809.1	Pair6	divergent	lpcA/gmhA/isn	Phosphoheptose isomerase	Catalyzes the isomerization of sedoheptulose 7-phosphate in D-glycero-D-manno-heptose 7-phosphate.
gene-NF38_RS02105	3112.0200338325	-0.369586877171281	0.114919004157092	-3.21606404338539	0.0012996182595614	0.00294591092211579	NF38_RS02105	WP_011272121.1	Pair7	convergent	recX	Regulatory protein RecX	Modulates RecA activity.
gene-NF38_RS02110	2304.91349701084	0.446720973540651	0.120151135958953	3.7179920936683	0.000200812553492319	0.000541438960017636	NF38_RS02110	WP_011272122.1	Pair7	convergent	crcB/fluC	Fluoride-specific ion channel FluC	Fluoride-specific ion channel. Important for reducing fluoride concentration in the cell, thus reducing its toxicity.
gene-NF38_RS02510	4169.99890792391	0.365074370536188	0.137633883276175	2.65250359755987	0.00798972764737827	0.0156563734117478	NF38_RS02510	WP_005659732.1	Pair8	convergent	tehA	Dicarboxylate transporter/tellurite-resistance protein TehA	Ion channel involved in potassium tellurite resistance.
gene-NF38_RS02515	1286.39577984192	-0.400675834417154	0.151213322002954	-2.64973898536088	0.0080553977765219	0.0157506305488591	NF38_RS02515	WP_011272092.1	Pair8	convergent	tsaA/trmO	tRNA (adenine(37)-N6)-methyltransferase	S-adenosyl-L-methionine-dependent methyltransferase responsible for the addition of the methyl group in the formation of N6-methyl-N6-threonylcarbamoyladenosine at position 37 (m6t6A37) of the tRNA anticodon loop of tRNA(Thr)(GGU). The methyl group of m6t6A37 appears to slightly improve the efficiency of the tRNA decoding ability. Binds to tRNA.
gene-NF38_RS02575	22511.1231381937	-1.19926173126086	0.178665027099632	-6.71234740636784	1.91518045168209e-11	1.48654482678182e-10	NF38_RS02575	WP_005691316.1	Pair9	convergent	potD	Spermidine/putrescine ABC transporter, periplasmic-binding protein
gene-NF38_RS02580	7602.14573201388	3.22023029607523	0.22083744515523	14.5819034168398	3.66163329828996e-48	7.29478722648211e-46	NF38_RS02580	WP_005666443.1	Pair9	convergent	hslU	ATP-dependent protease ATPase subunit HslU	ATPase subunit of a proteasome-like degradation complex; this subunit has chaperone activity. The binding of ATP and its subsequent hydrolysis by HslU are essential for unfolding of protein substrates subsequently hydrolyzed by HslV. HslU recognizes the N-terminal part of its protein substrates and unfolds these before they are guided to HslV for hydrolysis.
gene-NF38_RS03535	362.478062465954	1.06383586109113	0.14104314573542	7.54262715528733	4.60596638118272e-14	4.71914155512035e-13	NF38_RS03535	WP_005659903.1	Pair10	convergent	iscX	Protein IscX	May function as iron donor in the assembly of iron-sulfur clusters.
gene-NF38_RS03540	8999.30255112878	-0.303269182249012	0.121919953948448	-2.48744501968271	0.0128664339442526	0.0239807859272816	NF38_RS03540	WP_011272010.1	Pair10	convergent	-	hypothetical protein
gene-NF38_RS03635	35838.5557031937	-0.601528106837904	0.115074287689736	-5.22730245751987	1.72001008040435e-07	7.76820673593201e-07	NF38_RS03635	WP_005649108.1	Pair11	convergent	adk	Adenylate kinase	Catalyzes the reversible transfer of the terminal phosphate group between ATP and AMP. Plays an important role in cellular energy homeostasis and in adenine nucleotide metabolism (By similarity). It may be linked to the biosynthesis of lipopolysaccharide surface molecules, which are important for the pathogenesis of H.influenzae
gene-NF38_RS03640	2131.19400224421	0.506942120970406	0.102724583280008	4.93496400553485	8.01655427815288e-07	3.23562404888327e-06	NF38_RS03640	WP_005649107.1	Pair11	convergent	napC/nirT	Cytochrome c3 family protein	Periplasmic nitrate (or nitrite) reductase c-type cytochrome, NapC/NirT family; TIGR02161. Mediates electron flow from quinones to the NapAB complex.
gene-NF38_RS03940	16018.2606725737	-0.555461228838601	0.118584654003587	-4.68409031089132	2.812060102945e-06	1.05042161762091e-05	NF38_RS03940	WP_038440796.1	Pair12	convergent	sdaA	L-serine dehydratase	Catalyzes the formation of pyruvate from serine
gene-NF38_RS03945	8013.8808922912	0.602422187271629	0.107329442000279	5.61283256527194	1.99041174077054e-08	1.03744425907023e-07	NF38_RS03945	WP_038440798.1	Pair12	convergent	mtr	Tryptophan-specific transport protein	Involved in the transport of tryptophan into the cell.
gene-NF38_RS04265	10105.0615897284	-0.318941339765551	0.0903506453299293	-3.53003942142182	0.000415497752503561	0.00104339981826174	NF38_RS04265	WP_005660593.1	Pair13	convergent	nhaA	Na(+)/H(+) antiporter NhaA	Na+/H+ antiporter that extrudes sodium in exchange for external protons.
gene-NF38_RS04270	1780.90859042968	0.484414606942889	0.118931322229741	4.0730616448301	4.63991370986344e-05	0.000141245590522668	NF38_RS04270	WP_005648788.1	Pair13	convergent	asnC	AsnC family transcriptional regulator	Activator of asnA transcription.
gene-NF38_RS04420	26996.7292605563	-0.918472656582507	0.104706738441958	-8.77185814637559	1.75741716909102e-18	2.78853892405328e-17	NF38_RS04420	WP_005648735.1	Pair14	convergent	rplS	Large ribosomal subunit protein bL19	This protein is located at the 30S-50S ribosomal subunit interface and may play a role in the structure and function of the aminoacyl-tRNA binding site.
gene-NF38_RS04425	3135.30082241729	0.37768852730041	0.110544887497715	3.41660782194216	0.000634065494523559	0.00152806375225906	NF38_RS04425	WP_079989920.1	Pair14	convergent	selD	Selenide, water dikinase	Synthesizes selenophosphate from selenide and ATP.
gene-NF38_RS05015	4197.29591117908	0.309581831903223	0.10799608020958	2.86660248503872	0.00414903797310941	0.00861021421965875	NF38_RS05015	WP_038440936.1	Pair15	convergent	glxK	glycerate kinase
gene-NF38_RS05020	14533.4244335459	-1.06378465539127	0.204041349656674	-5.21357390147257	1.85236685407944e-07	8.30444419758831e-07	NF38_RS05020	WP_011271871.1	Pair15	convergent	-	hypothetical protein
gene-NF38_RS05875	831.132361973414	0.321104267464883	0.130050071656332	2.46908181883534	0.0135460242248897	0.0250650376008536	NF38_RS05875	WP_038441028.1	Pair16	convergent	moaE	Molybdopterin synthase catalytic subunit	Converts molybdopterin precursor Z into molybdopterin. This requires the incorporation of two sulfur atoms into precursor Z to generate a dithiolene group. The sulfur is provided by MoaD (By similarity).
gene-NF38_RS05880	10400.6945959037	-0.372019552098519	0.085530708550743	-4.34954367153185	1.36421114898496e-05	4.55499178795163e-05	NF38_RS05880	WP_038441029.1	Pair16	convergent	-	hypothetical protein
gene-NF38_RS06175	30212.5934185063	-0.256998000524187	0.0949342990932322	-2.70711431989187	0.00678708812592959	0.0135817511269997	NF38_RS06175	WP_038441069.1	Pair17	convergent	mfd	Transcription-repair-coupling factor	Couples transcription and DNA repair by recognizing RNA polymerase (RNAP) stalled at DNA lesions. Mediates ATP-dependent release of RNAP and its truncated transcript from the DNA, and recruitment of nucleotide excision repair machinery to the damaged site.
gene-NF38_RS06180	72195.2511729231	0.730099837913876	0.159513441522997	4.57704273033703	4.71595158818607e-06	1.72213873678567e-05	NF38_RS06180	WP_011272698.1	Pair17	convergent	-	serine peptidase
gene-NF38_RS06620	56253.2018579968	-0.758807742561139	0.0690774640693925	-10.9848812891983	4.51832214668491e-28	1.52855690735963e-26	NF38_RS06620	WP_038441139.1	Pair18	convergent	pntB	NAD(P) transhydrogenase subunit beta	The transhydrogenation between NADH and NADP is coupled to respiration and ATP hydrolysis and functions as a proton pump across the membrane.
gene-NF38_RS06625	2167.7141902874	0.298503477836172	0.133746720949575	2.23185642023115	0.0256244539677265	0.0446498017144156	NF38_RS06625	WP_005691976.1	Pair18	convergent	-	LysR family transcriptional regulator
gene-NF38_RS07010	110647.969204153	-1.67103416938953	0.0914888429552854	-18.264895646415	1.57513768643236e-74	2.82422187177323e-71	NF38_RS07010	WP_011272599.1	Pair19	convergent	-	hypothetical protein
gene-NF38_RS07015	1294.90767584114	0.412170086784308	0.111154233935332	3.70809165059879	0.000208827079821979	0.00056135975130556	NF38_RS07015	WP_011272598.1	Pair19	convergent	purN	Phosphoribosylglycinamide formyltransferase	Catalyzes the transfer of a formyl group from 10-formyltetrahydrofolate to 5-phospho-ribosyl-glycinamide (GAR), producing 5-phospho-ribosyl-N-formylglycinamide (FGAR) and tetrahydrofolate.
gene-NF38_RS07110	2932.80571232442	-0.832242118200012	0.160595628427705	-5.18222149848034	2.19258612133274e-07	9.68302195948179e-07	NF38_RS07110	WP_005650448.1	Pair20	convergent	metF	5,10-methylenetetrahydrofolate reductase	Catalyzes the NADH-dependent reduction of 5,10-methylenetetrahydrofolate to 5-methyltetrahydrofolate. Is required to provide the methyl group necessary for methionine synthetase to convert homocysteine to methionine; the methyl group is given by 5-methyltetrahydrofolate.
gene-NF38_RS07115	623.917530376475	0.709416464456562	0.133273993672839	5.32299246766804	1.02073973403952e-07	4.72916367734589e-07	NF38_RS07115	WP_038441242.1	Pair20	convergent	bioD	ATP-dependent dethiobiotin synthetase BioD	Catalyzes a mechanistically unusual reaction, the ATP-dependent insertion of CO2 between the N7 and N8 nitrogen atoms of 7,8-diaminopelargonic acid (DAPA, also called 7,8-diammoniononanoate) to form a ureido ring.
gene-NF38_RS08060	78040.6687476022	-1.16406583121748	0.107762631065938	-10.8021288985159	3.36313923955242e-27	1.11668678824398e-25	NF38_RS08060	WP_038441327.1	Pair21	convergent	-	TonB-dependent receptor
gene-NF38_RS08065	1506.96583277236	0.639266526553721	0.0961895333956749	6.64590526626325	3.01359049514287e-11	2.25140323241299e-10	NF38_RS08065	WP_038441329.1	Pair21	convergent	mtnN	5'-methylthioadenosine/S-adenosylhomocysteine nucleosidase	Catalyzes the irreversible cleavage of the glycosidic bond in both 5'-methylthioadenosine (MTA) and S-adenosylhomocysteine (SAH/AdoHcy) to adenine and the corresponding thioribose, 5'-methylthioribose and S-ribosylhomocysteine, respectively. Also cleaves 5'-deoxyadenosine, a toxic by-product of radical S-adenosylmethionine (SAM) enzymes, into 5-deoxyribose and adenine.
gene-NF38_RS08230	9778.15233245216	-0.927493527632891	0.114251941831622	-8.11796729896965	4.74056482169446e-16	6.15929907630302e-15	NF38_RS08230	WP_038441344.1	Pair22	convergent	dppF	peptide ABC transporter ATP-binding protein	Part of the ABC transporter complex DppABCDF involved in the transport of dipeptides
gene-NF38_RS082351	354.565428006939	0.53027011335386	0.163413283976074	3.24496332520616	0.00117465751175172	0.00267105925314457	NF38_RS08235	WP_038441345.1	Pair22	convergent	ligA	DNA ligase	Catalyzes efficient strand joining on a single nicked DNA.
gene-NF38_RS08265	512.978368505743	1.23444055650227	0.139986269555602	8.81829739745979	1.16213250746421e-18	1.87721043773273e-17	NF38_RS08265	WP_227990536.1	Pair23	convergent	-	hypothetical protein
gene-NF38_RS08270	8230.97556129821	-0.689207316911847	0.0815114097786984	-8.45534777012235	2.78256766714921e-17	4.08946215344142e-16	NF38_RS08270	WP_005647500.1	Pair23	convergent	opa	protein opa
